# Supplementary material for: Hybrid Symbiotic Organisms Search Optimization Algorithm for Scheduling of Tasks on Cloud Computing Environment
Source: PLoS One. 2016 Jun 27;11(6):e0158229. doi: 10.1371/journal.pone.0158229 (PMC4922590; doi:10.1371/journal.pone.0158229)
Supplement: S1 Dataset — (ZIP) [file pone.0158229.s001.zip]

Archive with 11 entries (10 files):
- normal/
- normal/fullnormal1000.txt
- normal/fullnormal800.txt
- normal/fullnormal700.txt
- normal/fullnormal600.txt
- normal/fullnormal500.txt
- normal/fullnormal900.txt
- normal/fullnormal400.txt
- normal/fullnormal300.txt
- normal/fullnormal200.txt
- normal/fullnormal100.txt
