# Supplementary material for: Hybrid Symbiotic Organisms Search Optimization Algorithm for Scheduling of Tasks on Cloud Computing Environment
Source: PLoS One. 2016 Jun 27;11(6):e0158229. doi: 10.1371/journal.pone.0158229 (PMC4922590; doi:10.1371/journal.pone.0158229)
Supplement: S1 Dataset — (ZIP) [file pone.0158229.s001.zip › normal/fullnormal1000.txt]

41381.87	35017.92	32668.8	32843.27	44201.75
37252.73	33578.13	38877.01	40985	38900.4
39870.7	41596.24	37769.57	41753.54	41051.84
36384.56	42485.98	34400.16	44303.05	45018.26
43990.32	40289.42	42596.91	42766.16	39822.66
37942.16	36564.36	38855.97	39889.75	43246.13
40906.67	44800.42	40268.66	34688.88	47397.13
39795.2	33691.91	42407.7	38260.62	30708.25
36969.99	43672.26	34819.73	37311.61	50009.59
45104.34	40532.16	39117.5	39218.42	36855.43
38854	38385.97	29855.46	35803.63	42026.54
45331.04	46157.32	30806.08	43393.5	38882.64
40315.42	39618.69	39150.39	40672.88	39317.33
38650.2	47144.16	42072.91	43960.69	43318.16
48199.89	42165.18	34065.93	44382.84	37525.02
41076.03	44256.47	38708.23	49291.77	36152.37
39330.24	42388.72	42506.21	36332.28	41363.96
29911.3	39980.76	39342.22	36693.01	37659.84
38849.27	39449.29	45276.23	48264.92	37315.13
40862.6	42621.95	39992.72	35207.67	42754.03
54345.67	34394.43	43306.19	39780.3	34956.16
46117.96	37197.84	37962.17	36231.5	40407.36
35887.29	40547.23	33750.51	34480.37	33531.34
39628.79	43800.33	33411.92	37075.56	36179.69
38027.82	43368.66	42073.27	37745.62	41516.29
44359.61	44368.47	29735.48	46247.75	41910.93
39135.37	44556.58	35561.75	39890	36845.89
42512.16	40514.4	40156.93	39932.16	42443.39
45430.68	37787.09	40043.99	37361.09	42699.78
41866.74	44736.01	37396.59	40372.83	43613.95
43090.76	38943.23	36354.9	36801.75	37810.77
35217.99	44694.76	30950.38	36017.49	40611.13
47710.15	50020.31	40587.23	34622.1	35699.45
36518.64	47324.1	41553.09	41546.75	44624.15
37528.08	43383.85	40366.66	42159.26	48775.43
37373.4	43988.53	34963.23	40932.07	40018.47
42402.31	39610.51	41172.33	36136.82	32841.66
35281.31	27139.65	36143.49	41953.48	39063.68
35284.3	38080.05	37265.42	31575.48	39366.38
39779.18	41666.82	38962.22	40115	47298.51
40653.35	35010.73	42912.74	45804.31	47007.05
46748.89	35177.33	39178.95	41952.62	35824.05
38993.9	39779	38487.54	43618.24	33428.64
39817.7	36744.03	40662.57	45920.15	41973.47
50141.27	43569.24	38341.03	42305.42	44671.77
40695.62	33429.32	39091.07	45807.77	41977.94
34845.11	39828.48	37131.79	34296.1	42075.21
39416.97	35756.68	39086.09	37263.48	41422.95
40960.52	36376.88	43025.21	49294.61	40175.25
48128.03	41460.57	45882.49	27458.46	36228.38
37266.32	43947.64	47183.57	38857.01	39283.74
34153.52	37571.44	31347.79	43027.52	47056.26
42152.28	39721.16	36611.2	43494.98	38918.87
42273.2	38824.86	43090.45	40438.99	39519.44
43159.75	43585.64	36874.13	43039.15	42829.39
41354.6	39440.92	36387.1	36155.41	45155.48
35846.01	43188.81	38409.99	44998.96	41150.91
48583.4	34632.65	34703.79	45442.56	40694.25
36368.36	45512.48	41727.94	34301.81	39009.68
44053.38	36534.4	39419.69	36964.05	44824.85
37343.37	39680.49	34425.01	36212.31	38723.32
35625.75	45255.29	36374.27	38203.84	36128
36557.63	38517.26	38006.05	38690.97	41865.49
40094.52	39042.32	42621.72	27658.82	38563.8
42155.99	41591.91	41819.73	44794.26	44323.66
43912.31	40957.12	36322.64	42348.08	34855.5
40379.22	35332.8	46151.81	36945.55	38491.52
50192.31	39556.59	42637.79	37736.98	37351.32
40795.89	44589.16	37074.2	41903.9	38102.13
41170.52	42732.83	43015.42	40949.91	43513.81
41383.91	44597.38	46237.76	45665.34	41346.66
37141.56	40323.94	37104.19	46181.36	45554.27
33469.9	49853.03	44034.39	43135.69	36581.41
31300.98	39169.52	39752.77	40502.68	38241.67
28836.19	47924.97	37517.52	45459.73	38788.01
41313.73	43561.44	35133.8	44694.62	41101.73
40952.13	39007.68	32676.54	35661.66	46494.97
36900.74	42501.64	40885.67	45327.01	35372.43
30645.19	38275.52	42936.56	35120.67	41857.8
40144.4	42755.42	37209.99	33279.28	47091.39
49003.1	40973.79	32719.92	31681.35	45321.02
37766.8	41578.12	37583.27	30661.54	41503.74
39854.81	41694.91	40188.42	39247.64	41335.3
45473.07	34473.98	42776.4	28629.07	37216.19
45449.04	40829.73	38191.98	37949.73	36268.22
39946.67	36633.36	45029.04	35771.8	43086.36
31897.41	30361.49	44226.72	41637.23	47674.35
34738.09	46758.51	43876.97	37395.03	45533.43
29696.61	44402.29	45009.58	37952.15	46472.34
45190.77	40767.41	37000.93	40716.39	47079.92
46722.04	41253.71	38623.84	42186.69	40062.71
35446.37	44011.83	40517.64	35053.7	31164.89
44286.23	37314.75	42051.43	46877.2	41221.02
40891.55	31971.84	41310.72	47383.35	39340.27
41254.7	32663.95	47264.42	34068.74	49962.2
40695.41	44791.71	43806.79	40014.01	38398.65
40595.83	40965.21	33354.88	41985.86	45421.66
39161.2	44239.21	40568.2	40755.86	35016.93
30941.52	45999.48	49150.03	34837.88	44178.01
44665.36	37426.67	39137.8	39701.13	40896.84
34444.86	43425.35	41165.88	44127.27	42390.27
35503.38	42088.94	42620.23	36495.68	36749.72
46853	45695.38	37690.6	36572.48	41137.96
44663.46	39396.53	36690.84	44192.12	37805.03
45037.44	37600.99	34024.19	41654.22	47348.31
43691.08	39497.93	36413.71	48472.36	39191.65
43771.66	36796.17	45262.04	44690.36	38131.3
36514.72	35337.52	42685.29	42429.1	34019.52
38524.75	38235.2	44505.53	40617.12	36158.39
42456.56	42537.21	34966.73	46907.69	40611.9
38304.16	44060.33	34485.98	44391.76	46128.74
44022.89	40593.99	33582.28	34362.42	42089.74
44121.13	38006	43550.74	35626.4	36860.39
43256.45	41179.88	34672.39	39045.83	35442.43
37174.88	36259.43	41803.08	41402.05	42639.75
46875.84	42209.58	45497.58	42880.29	51067.33
41158.84	39855.64	40411.53	46404.59	39389.07
43854.03	33313.66	40093.19	39776.72	50619.18
40666.54	34348.63	39026.61	39258.1	44450.29
45166.72	38394.12	42442.75	41236.82	44961.07
41969.71	42128.86	40850.48	42197.32	36514.94
50688.33	33998.05	39992.72	35756.85	38348.35
32252.57	36946.2	37236.37	35561.89	40881.45
37583.78	35613.04	41971.34	40090.72	38463.75
37854.36	42495.55	35002.27	34777.58	30013.48
41121.73	33720.66	42656.8	36129.51	39532.12
38367.12	36914.43	38457.94	34404.97	34343.7
41937.81	35372.08	46178.38	43409.94	46095.11
44936.66	40626.1	42685.94	42444.38	42161.47
30060.94	35715.64	39030.11	37157.1	40858.56
35789.69	45892.94	36675.53	39742.31	40686.92
49317.45	50278.46	37502.97	35660.75	37736.39
43804.53	38388.01	42305.77	35178.97	45542.48
43632.09	37873.24	38460.73	43952.81	44464.45
44212.49	39683.22	31621.71	34033.77	44512.06
43932.1	33879.14	41154.42	44092.85	46871.02
37491.13	42740.61	34813.45	37584.13	45435.39
36794.9	46062.02	40419.4	45512.31	41115.97
41631.62	39484.7	41006.75	38884.81	36068.23
42758.92	44476.34	43831.61	44696.81	34325.64
42272.74	35801.19	43201.95	41333.71	34331.82
44237.74	38537.71	37189.1	43543.13	36591.78
37633.36	33954.38	36383.49	37273.86	39567.86
27600.1	38529.79	39769.53	33509.76	41236.03
41466.35	45862.69	44867.58	38467.35	39814.6
44883.36	39094.3	44323.18	41807.49	43885.88
43250.01	38299.52	37831.77	43057.48	38638.25
35290.93	43066.8	37194.54	37616.58	34456.98
38716.2	35449.9	45958.75	39166.01	41246.09
44710.47	38740.31	40185.79	36865.91	44964.76
48027.1	46161.84	37385.83	44871.31	40044.7
36652.58	40489.7	36264.12	38197.43	48374.05
38541.81	42924.54	42538.57	38466.36	46535.21
33510.55	43962.02	42375.39	41949.29	37548.58
41750.95	41180.2	35172.85	44673.43	40270.57
34982.46	40788.02	42751.53	37935.9	43032.86
42770.57	43436.16	39108.8	42577.79	39964.75
34505.19	42879.47	43640.55	42060.44	30560.93
45385.56	38718.19	41839.18	43178.21	46464.27
39756.69	40365.48	38418.67	41679.58	44567.42
42664.1	40204.97	32028.22	38942.92	37290.54
50151.71	51478.84	41922.89	36262.8	36517.67
44165.16	42736.28	36823.59	34718.05	43122.63
50467.83	41639.22	37387.57	42166.85	45619.4
42038.32	45104.6	33214.91	37215.09	44829.97
40411.14	41332.55	47125.67	41361.47	41348.43
47448	36985.93	37225.16	46531.18	33530.16
42057.98	40063.53	35139.99	37057.57	34707.79
46309.57	35348.45	43683.17	42877.35	38337.75
40374.2	33772.51	36343.12	39563.79	42835.83
41113.85	40785.48	49172.12	32008	37252.63
41910.33	38517.78	38427.12	34401.08	41234.06
41558.02	46802.47	37798.5	46721.63	43654.53
44222.88	40839.71	38092.86	43279.69	41561.49
38513.47	42342.44	40394.07	35886.15	41475.69
43310.5	41111.23	39673.69	42907.43	39972.1
40601.97	38498.71	35104.44	43829.92	41229.89
45375.17	40170.59	34699.48	40731.36	48572.69
47249.41	36753.35	40403.14	30711.72	38378.79
41958.7	41075.31	43675.81	48349.02	41553.48
46967.26	41966.48	42919.93	41714.84	39672.48
41576.71	45469.97	40152.81	33235.05	38036.43
47509.51	53411.6	40446.41	41353.04	41710.66
45851.92	45444.36	44641.26	50929.11	36708.79
37992.16	42750.39	38997.39	39847.9	41516.45
44538.8	37023.57	32830.87	42723.25	40495.57
46977.68	34717.28	42859.53	40442.67	41894.48
37975.18	41299.48	44349.34	38093.75	34146.31
40944.96	36060.24	35790.78	32776.79	36515.94
42283.36	41340.64	40487.98	36308.46	34868.68
42448.28	51014.55	39532.02	47409.05	37091.9
42062.11	34961.68	39325.22	35676.13	39751.15
39231.16	43207.88	37138.49	39265.26	43850.88
39598.17	33081.42	42314.26	37515.31	43104
40245.71	41282.8	44669.74	42995.65	47110.72
43067.86	43591.82	40533.98	38133.14	37695.95
48002.61	37336.64	41959.2	37700.38	34378.63
40159.83	36755.93	30838.98	46407.87	38035.07
38490.33	45425.89	45311.58	45561.35	30510.23
32645.79	36816.73	34936.57	41570.68	43668.89
