# Supplementary material for: Hybrid Symbiotic Organisms Search Optimization Algorithm for Scheduling of Tasks on Cloud Computing Environment
Source: PLoS One. 2016 Jun 27;11(6):e0158229. doi: 10.1371/journal.pone.0158229 (PMC4922590; doi:10.1371/journal.pone.0158229)
Supplement: S1 Dataset — (ZIP) [file pone.0158229.s001.zip › normal/fullnormal800.txt]

39897.03	35958.09	39341.48	39490.13	43950.23
39507.68	37647.49	37566.35	35916.38	42747.75
38762.39	41035.87	44672.02	38212.58	45209.89
35578.94	43006.3	38138.83	45815.56	39614.1
32875.72	37415.36	39491.05	44457.99	40193.97
41493.41	38782.06	39434.9	39101.38	35636.77
39819.78	43053.43	47105.81	34295.77	40310.45
39434.53	45287.54	34443.57	44051.69	41707.21
40223.29	30968.12	44513.69	35030.59	36021.31
45726.47	41429.59	38292.58	42102.24	37869.19
43262.53	43562.16	44655.24	32859.4	47774.37
41485.12	43575.38	35403.55	43459.25	36732.56
36692.27	42424.74	39305.89	41318.5	39381.39
40406.42	32418.97	41949.94	38220.47	46229.63
40927.41	38030.04	42159.86	33900.28	46722.81
46460.81	40818.28	41710.12	33385.9	41436.09
44107.68	31858.95	40642.59	44259.68	48962.39
37585.77	41312.95	38953.86	44255.52	41808.75
34426.96	44059.26	37346.68	40896.83	45204.69
39556.76	47512.79	45039.13	42399.8	36697.95
37086.6	41568.43	45864.88	43643.16	36384.35
40287.34	42719.19	39372.76	48398.2	37312.33
39251.55	48873.91	41171.08	40919.91	39642.23
34454.66	32655.72	33535.86	37869.16	42947.43
46541.52	42103.63	37182.33	38447.36	41031.77
40996.7	39851.74	41653.37	45935.12	40471.46
37797.72	34580.31	41831.86	41986.24	42595.78
41402.43	40457.56	39519.44	40647.28	41469.52
36484.56	35178.01	42817.74	38538.18	41266.14
42572.45	41902.83	45760.02	37113.74	42970.46
40520.1	44158.17	46672.12	36099.86	41527.23
41465.83	49155.65	40945.01	32805.1	38339.44
37210.36	34323.37	36201.89	34751.49	45272.24
46818.96	37541.04	43062.47	37473.6	41934.88
40811.52	40045.03	42175.28	41360.28	40635.54
34355.37	42375.21	35018.44	41723.87	40121.17
44078.29	32964.5	44362.01	37640.88	41898.92
41327.91	43285.54	36908.34	41044.13	42006.66
37126.71	42883.96	38379.48	40382.97	32697.72
43532.58	36000.4	38309.19	39073.95	40087.43
41290.07	39658.74	44240.21	40813.37	38341.82
37028.68	44053.84	36770.42	34618.16	41894.35
40101.66	41729.95	42230.88	38893.36	41605.97
42904.09	38770.82	45383.82	37652.69	42559.81
34935.9	40150.22	43133.98	35653.48	40642.88
34582.35	45635.49	40692.95	38314.19	42847.71
39680.97	39270.05	43082.51	45494.11	37327.35
41956.08	39731.5	42657.46	39662.24	39458.55
42287.59	41448.88	41717.49	37834.34	48033.99
35691.74	46954.7	29523.25	39976.48	32440.6
41198.04	35815.76	52499.42	44049.65	41174.08
38560.99	36123.3	36154.18	38605.86	39963.93
37406.19	40180.17	39635.22	38702.84	41932.67
43256.17	40079.19	42477.75	38714.8	41898.01
37019.26	45548.35	37581.87	40238.89	43002.33
41646.94	42008.9	40581.27	44723.63	47106.17
35963.29	39448.96	38661.03	46352.9	44464.62
43165.68	38744.53	39871.88	41291.27	39305.89
33814.79	36929.76	39296.9	38842.01	43597.42
35976.92	41275.4	42721.82	42974.95	38911.43
41472.36	42385.38	41823.36	38149.48	36183.4
44828.15	38320.34	50182.18	39930.13	43086.92
40885.55	37931.74	46806.04	39811.55	46048.06
39901.45	36260.41	32393.36	43780.96	43741.35
42485.03	39626.8	41801.26	39655.4	42107.73
41509.56	39469.88	43742.89	45791.28	41769.25
42811.45	38610.51	39173.33	41556.47	37970.08
43937.52	47247.95	34979.66	41171.57	35786.61
44445.09	44430.34	47091.09	39573.28	38966.24
45939.81	41824.94	32014.05	38316.62	32820.81
37638.25	48241.11	39902.96	40326.92	42452.05
41088.73	46637.24	33600.83	37072.18	39629.73
37569.66	43411.54	41016.34	36577.39	41928.66
42097.1	38722.07	44300.13	37834.29	43377.61
35499.9	41532.92	35070	39863.17	42438.68
39374.46	42159.14	35040.81	42971.23	34887.53
43065.5	44812.18	41897.53	38909.38	45104.29
52566.25	38627.81	43711.72	36908.73	44550.86
46092.2	46415.68	38786.55	40037.43	36803.15
44877.26	45415.81	43116.15	39037.29	37287.88
40070.03	38523.77	44576.74	37472.87	39243.03
39089.29	34948.9	37223.72	39755.4	44479.6
51467.56	33735.94	36929.96	38756.64	37777.35
34170.49	39529.02	44166.72	41890.49	36002.43
40402.61	31777.69	42783.15	40184.1	34447.1
36580.19	35100.74	42876.43	37280.65	39966.15
35522.37	42214.71	39968.78	50256.92	45709
44755.98	33122.05	39026.89	41505.03	39088.79
36567.62	34619.54	40964.64	40672.21	38689.02
34858.66	46411.7	40104.76	41812.94	39700.55
41285.84	40080.37	40769.25	45536.65	33941.39
42695.21	35095.13	40291.16	40236.3	45910.64
45617.38	39775.42	39204.11	40445.19	38261.26
36533.28	34186.67	41212.66	28975.38	47041.83
47032.44	37952.62	34024	41252.76	38782.82
36853.76	41922.23	36978.51	43787.96	39051.41
44027.73	43773.3	43811.75	27966.83	39850.12
38103.06	43374.48	40857.33	36999.18	42365.29
39654.2	43219.99	40162.03	33165.98	41810.07
35114.48	35684.32	36883.4	44669.88	43139.44
44226.38	37387.58	42035.81	36396.02	42573.01
49323.83	42930.41	40424.43	42690.62	41856.51
40463.21	38952.62	38999.31	38915.09	48068.35
41944.39	42220.14	34879.83	45061.02	34069.25
38667.75	32216.24	44367.55	44846.35	41961.8
41149.73	38212.52	42636.78	36388.51	38470.7
42656.98	39440.54	36807.15	39588.42	45608.67
34875.77	41044.22	33673.27	45181.69	40877.43
30845.28	39730.3	43963.15	40303.71	41952.44
42772.49	36529.77	38405.13	35559.09	43387.27
41741.91	40516.04	35358.28	39400.69	38006.77
42941.53	46122.82	38533.38	38030.35	38430.96
36854.66	40305.4	44545.22	43083.78	42979.37
35118.92	38913.61	40249.05	40216.08	42483.99
40877.65	44149.18	40697.74	41998.12	42071.23
42711.02	48134.48	42561.99	38487.15	40668.15
41161.27	38698.79	37723.86	46450.27	38377.24
44778.59	37868.72	37886.49	46462.35	37049.23
43014.12	34394.71	43743.05	38642.82	35504
32232.68	47921.73	38657.12	34922.86	39945.44
40204.61	37071.48	38279.35	36845.39	43747.01
34170.62	41857.13	32239.33	43326.26	35805.96
38547.73	35815.67	38180	47048.64	42363.09
44514.18	35457.15	35860.03	38163.6	35310.06
36554.84	33933.74	41988.87	42449.45	42262.24
39884.05	43220.72	42208.92	37194.03	36826.14
39471.76	41420.42	39958.6	40545.69	39967.38
42057.62	39590.1	41157.76	37927.48	43427.95
39841.72	38416.74	40497.04	47742.65	49162.71
34538.3	48183.97	37348.57	41983.1	39608.34
43402.88	34214.98	38763.67	44269.31	37583.17
39829.27	44148.56	33109.02	34324.63	34956.02
39918.6	40488.38	42508.09	37144.58	29199.39
44544.8	41476.9	43725.99	37413.56	38052.67
41569.52	43246.92	34311.51	47534.37	39968.2
46174.33	34757.97	38456.48	43943.21	31984.98
45144.12	42098.73	37817.57	35522.56	38586.06
36871.46	42843.49	45494.24	45504.67	40847.23
42501.03	40546.39	41748.37	37647.01	43232.64
47201.56	36784.41	39834.76	39639.55	36325.38
49142.9	42146.4	39042.79	37606.68	41709.92
44377.76	44693.37	39116.54	31915.64	36223.97
37543.18	42558.5	43781.81	40133.56	38591.92
36858.6	31614.4	44365	37004.26	40798.24
36522.5	41489.14	38921.5	34187.38	41438.49
37255.46	28325.02	36686.16	38752.62	46382.01
47323.79	39170.13	36288.6	31421.55	41945.2
47319.3	42929.56	44027.45	47177.22	41071.21
38286.68	36446.81	40912.75	45469.93	44032.99
40359.32	44186.69	31021.8	39321.84	43050.02
41785.72	37184.61	38736.08	45663.28	41756.92
41192.29	43164.41	45780.25	38867.68	30312.35
39367.36	41976.62	40063.49	36243.44	41965.73
39565.25	39840	36166.75	41569.97	35959.05
39514.18	40293.78	40197.66	39865.18	45173.23
32279.14	41508.99	36507.18	44111	43760.67
38599.4	36424.28	38391.36	41037.72	38435.06
47554.2	35728.87	35609.03	43049.85	41454.44
41376.31	38566.87	37006.5	36711.03	43233.94
37702.32	38466.31	39107.86	40601.13	42392.01
