# Supplementary material for: Hybrid Symbiotic Organisms Search Optimization Algorithm for Scheduling of Tasks on Cloud Computing Environment
Source: PLoS One. 2016 Jun 27;11(6):e0158229. doi: 10.1371/journal.pone.0158229 (PMC4922590; doi:10.1371/journal.pone.0158229)
Supplement: S1 Dataset — (ZIP) [file pone.0158229.s001.zip › normal/fullnormal700.txt]

45031.17	35948.37	43597.85	35230	39127.69
39575.01	39986.1	39647.48	38912.91	32332.27
38641.18	42958.33	42572.38	40901.64	37619.95
33096.6	39921.76	40670.17	44822.34	45327.73
37609.37	42572.6	42412.01	42609.92	30693.17
34903.94	34132.42	29404.04	38519.7	40705.2
43206.36	40895.28	40493.82	41650.21	38692.87
45646.45	44194.21	40832.4	42910.2	33683.09
43822.48	35833.32	33920.69	45421.34	36613.5
37641.1	43656.28	31175.48	40901.21	37254.72
36228.71	32954.95	36922.5	41245.97	40254.63
40768.86	35354.14	38721.95	43831.83	36716.48
39483.65	43801.17	35384.3	40696.12	42618.65
42306.38	43069.11	35725.88	39131.39	41139.51
41681.04	41539.79	40803.15	41637.37	36441.47
38572.86	38584.81	40809.05	41450.78	40703.02
33093.76	37832.23	36897.77	37669.23	39954.64
40187.28	36839.56	44696.17	35268.36	46212.85
44138.72	48317.41	37176.64	41393.84	38420.22
40089.06	42629.95	44264.93	36677.02	30674.51
38298.27	36602.93	41323.46	36280.67	34295.01
40781.41	42417.94	42361.76	40585.94	35086.53
44794.34	34816.81	38058.15	41815.58	43848.56
46226.26	39796.95	38658.99	40883.35	34185.35
39261.87	47108.45	41906.1	35514.01	44472.04
47419.5	36650.32	46696.66	35111.67	36173.44
34998.76	41320.86	38279.45	39984.15	35309.35
35957.69	40936.22	44733.97	37442.3	41310.65
37545.96	43423.66	36564.53	34358.03	39181.46
39213.53	38334.72	32206.28	36564.98	43241.94
32386.96	39711.69	43063.97	39695.22	37350.82
40500.83	46728.03	42699.98	33100.84	31700.7
42074.01	44295.46	39206.62	41595.83	42248.44
39444.97	39447.49	40613.21	33277.99	43974.87
43374.56	45516.59	43884.51	42174.01	41273.04
42146.02	44523.56	31060.98	43241.76	33986.96
46791.05	29710.01	37553.63	41192	38811.42
40951.29	46338.68	36942.74	37980.89	43339
37799.94	38104.59	34904.86	34881.15	44296.94
45497.94	38202.37	43192.02	38700.38	36053.63
40692.51	38659.09	40004.18	44340.41	31329.5
37692.19	36549.85	39965.67	34670.28	38940.12
54774.37	40844.98	37558.12	42384.76	37849.49
40604.55	45081.95	38703.6	44057.91	44289.69
41428.67	38145.43	37114.27	41150.5	40315.36
46166.64	42240.81	38014.01	35357.55	45350.15
41878.66	36747.44	41622.71	36352.87	37834.27
40320.85	45316.21	36231.85	40304.81	41052.94
35837.76	45594.46	40021.91	36064.28	35441.96
46720.2	35835.11	32805.6	37065.41	40430.47
40977.55	42939.09	40341.07	40209.1	41473.71
45687.03	33745.76	40478.9	42953.93	43359.15
40440.16	43695.72	33550.99	32295.17	42386.15
39177.11	41361.82	36663.82	43909.51	46299.62
42652.57	40821.61	43877.44	45681.41	40760.73
46341.87	35059.32	40783.89	43035.06	40627.49
45471.62	37388.51	33409.96	38616.76	44901.61
48654.73	39159.6	37135.95	37586.02	41819.42
42575.15	41762.65	34712.42	46022.79	40787.66
38762.9	35384.83	40571.07	38527.7	36026.25
42030.97	50388.99	42957.99	39053.36	36871.5
40686.68	37071.74	39283.23	39657.66	46014.2
35247.74	47268.08	41277.04	39539.43	45336.11
39181.32	42464.2	40408.54	44092.7	37455.42
37499.99	36688.82	28381.67	37277.19	37655.6
40165.34	40831.25	42244.51	40072.45	45009.48
35963.99	37416.92	39699.91	42797.36	37977.6
34758.52	39684.27	39126.13	38980.73	42934.9
38728.43	50239.6	40246.95	36989.07	42375.21
37118.9	44176.94	40975.52	34382.79	44112.22
44414.9	39840.82	35799.96	47782.22	38516.58
40013.49	44516.62	34722.95	36692.51	39967.61
39455.06	37331.93	46382.75	43736.22	43144.85
34268.63	37993.19	36532.85	41951.92	39422.24
41537.5	40976.18	39958.2	42426.45	43864.83
38001.29	42016.5	40645.81	38972.24	31293.9
36960.88	38755.01	40724.46	35686.28	52496.06
49791.3	39128.53	47640.37	35546.29	40969.18
44322	38402.2	38341.98	42915.8	38783.21
47525.78	39236.97	42118.11	42222.48	39230.05
32337.39	44466.04	41422.5	48676.32	40042.72
35224.8	43231.92	45358.74	40756.4	40508.12
43314.82	38509.36	39592.36	42439.3	41195.75
40964.13	37719.62	50050.14	43071.91	43093.95
37389.05	35228.34	42896.22	44415.02	43635.06
47631.37	45966.04	43902.96	41750.93	34939.39
43171.86	38119.81	37688.18	38046.22	36606.86
43207.62	39273.57	38063.44	42431.26	44050.24
42784.47	41800.88	41090.71	38289	36410.78
41237.51	40867.18	47023.74	43455.67	36011.66
38633.96	44213.97	38804.26	50285.58	39340.7
41357.51	35653.09	40758.92	38555.36	41853.94
37806.9	34940.93	42495.47	46531.21	36492.86
37809.81	43571.85	43850.73	43602.65	38103.01
31961.2	38240.61	35912.38	41084.97	39114.6
38212.7	40410.79	39019.73	36413.62	40985.49
37054.07	32423.75	43513.52	37058.2	41857.53
40244.65	41138.13	47738.43	45776.57	51775.85
30142.25	37551.78	44389.67	37774.83	46223.71
40045.68	31717.84	43094.86	42530.59	39786.51
36367.11	39734.74	36881.83	39411.68	36809.07
33855.43	41545.83	37938.22	48772.45	38015.34
46470.87	42162.62	40660.02	38705.59	39666.55
41236.06	39842.52	47920.93	39720.2	38171.05
37640.23	36852.41	40324.88	35828.49	42505.27
44376.6	41597.26	45716.57	45055.96	41855.5
42583	40827.98	36002.38	39942.23	38962.17
34797.87	37160.58	39046.62	48138.22	39788.31
37082.03	44419.65	40916.58	34618.44	45063.18
38223.12	37515.76	37011.96	41104.17	38328.42
41780.21	37813.67	38438.91	41862.05	39408.8
45942.07	40441.45	38877.98	36182.54	39894.18
34461.78	40477.23	42107.52	40109.8	36676.09
40074.47	37918.72	37314.11	39212.33	45679.79
33647.71	42665.54	41840.31	40951.41	36686.77
42887.93	32829.54	34329.9	42845.68	37573.89
44355.02	44073.76	42170.33	42450.27	37139.83
36212.39	46037.81	41584.62	36865.55	37516.07
42556.43	39191.61	35730.43	37428.23	39293.56
48097.56	41540.6	41896.26	35091.3	39499.92
38740.48	36323.27	41806.96	47066.12	41249.96
41925.02	41693.65	44715.32	39438.75	42575.33
35845.04	37297.01	38520.57	44595.29	44609.65
35179.43	36564.17	35950.52	38900.82	40102.13
37376.49	38953.33	33650.33	37333.75	38486.96
35915.1	38746.99	38966.42	39724.61	42944.36
37315.55	41398.98	36967.86	41763.17	38866.51
38905.75	41599.09	44307.24	33491.18	42368.42
42681.65	42921.59	40285.84	39873.21	44365.13
38322.38	35616.3	38835.27	39375.54	40219.37
40650.02	35253.56	37587.63	43519.6	40364.16
42287.9	38392.55	31024.05	39136.25	32996.21
38652.81	44929.24	39066.99	36614.94	41958.36
34383.14	38970.74	36071.23	43609.03	39468.19
38680.21	37422.69	44866.89	39984.7	44689.71
44176.92	41101.59	31116.67	51521.48	39658.54
34794.92	38020.8	36845.11	38166.8	37424.98
36521.82	40982.92	39477.23	35750.11	35181.52
45099.13	37214.95	46074.7	40330.06	38320.95
40316.59	39787.49	46054.08	38362.01	42636.22
