# Supplementary material for: Hybrid Symbiotic Organisms Search Optimization Algorithm for Scheduling of Tasks on Cloud Computing Environment
Source: PLoS One. 2016 Jun 27;11(6):e0158229. doi: 10.1371/journal.pone.0158229 (PMC4922590; doi:10.1371/journal.pone.0158229)
Supplement: S1 Dataset — (ZIP) [file pone.0158229.s001.zip › normal/fullnormal600.txt]

41096.14	42902.37	49323.01	41834.17	28984.75
39863.47	43313.53	43260.19	43852.27	38837.88
39471.48	44540.66	34211.02	41176.26	48236
40716.29	45590.61	47018.2	39834.06	36261.19
40814.85	45737.07	31734.58	36507.06	42616
36005.65	44848.26	37023.69	39669.91	39479.75
37923	42409.5	51756.47	45199.7	39562.02
45551.06	43507.21	39534.99	35875.78	42721.35
39352.78	49206.57	36766.31	45293.25	38095
40416.5	41134.77	37616.87	44016.99	35116.14
36535.8	40964.41	40026.86	37577.21	31844.1
45550.64	34758.24	36667.76	46257.06	37507.02
39500.86	37112.19	40600.36	42928.32	42077.67
37755.71	36919.35	47762.22	38927.66	40815.75
39370.08	30196.1	43385.52	40674.15	37015.69
42310.9	46105.16	46644.9	37197.47	41468.66
45751.98	44342.62	42174.37	34274.65	37639.11
42885.45	43029.63	45470.51	40031.71	45265.44
44546.11	44542.42	30237.49	43345.96	33606.58
44595.29	38016.94	35372.14	43066.92	38501.2
44828.09	37276.88	42896.51	42882.93	37111.7
43999.19	37105.13	43316.93	41085.01	36296.91
44523.71	49578.43	39046.97	42366.95	41735.8
39528.06	39735.75	43839.68	40927.62	37050.7
38525.46	41118.39	38091.4	46005.54	39272.06
41396.98	44383.38	43482.7	41572.24	41180.58
35373.07	37178.22	38471.01	34545.84	38908.65
39561.06	42139.79	33282.82	37715.78	44254.94
27536.4	36443.95	44333.7	40091.54	39094.27
38254.1	49911.06	38116.98	41411.61	37502.88
39745.91	36666.82	39420.3	34471.16	36764.26
37162.16	43750.72	38434.45	35701.96	37060.62
44567.24	43955.61	44365.55	44699.02	46195.98
43003.13	37042.08	41809.09	40718.55	42138.07
37316.88	37975.79	45068.16	39371.66	43794.5
42323.16	40955.87	42318.89	47198.66	35467.64
35627.21	39913.59	41681.03	35256.79	39372.92
36884.98	39215.14	34006.5	42183.07	40487.06
40068.21	36545.36	37838.25	36844.46	40941
39498.76	38989.45	36752.73	40094.3	37263.31
37807.13	38101.47	29688.15	39390.3	31325.94
39111.81	39555.51	47499.85	42348.96	34952.43
46816.28	36095.52	40865.84	44758.01	41709.81
34712.51	39942.38	39724.89	39630.17	41604.22
41391.48	37097.37	37353.47	49104	41005.25
42817.24	36486.26	37536.74	40733.78	40552.45
37681.43	40625.66	38163.36	43431.47	39743.43
46720.42	39009.86	34431.56	41893.74	35377.6
41138.63	35406.7	33457.76	42988.61	34205.75
38579.49	37716.38	39931.45	44247.59	44372.58
42502.58	37465.52	41471.8	35920.05	39321.4
46830.66	41639.18	42213.5	48555.66	42879.34
42176.2	41295.34	38920.85	35616.03	37483.42
41842.66	38558.63	43701.42	47784.27	35950.32
43372.88	44630.26	35092.72	37934.32	45675.48
45349.16	40752.39	38284	41556.89	38143.19
42207.39	48713.44	38445.57	40100.79	41198.59
43884.9	42512.79	35064.76	44265.25	38364.1
42031.03	34905.45	26835.96	38562.88	42586.74
46419.92	43555.5	42460.81	45694.99	47469.07
40760.23	43226.83	33652.28	41691.61	49101.32
42124.58	35999.92	44620.6	39415.33	45029.91
38921.11	40648.97	37086.59	41917.75	46154.21
44097.53	41549.83	40386.17	34166.76	39028.24
39630.97	44564.68	45215.53	39684.27	43839.11
42392.99	36069.58	40952.97	43290.98	37758.87
45726.35	41916.8	50009.15	43031.81	43331.75
39703.53	41842.58	40438.38	36405.44	33975.35
42885.61	39127.64	39940.54	36955.6	42824.9
44770.19	38962.79	40627.86	39515.85	34838.41
40390.86	42477.54	41197.56	42105.85	42828.4
37019.58	39458.53	46805.46	40246.14	42022.02
39356.24	45106.05	42202.71	34053.18	35257.73
44012.94	44555.79	34198.9	45747.24	32842.14
43769.38	34095.67	39594.13	34304.83	40500.42
40448.67	36175.18	45969.72	39511.24	38827.01
35971.92	36580.91	34139.71	36493.51	39888.61
44652.48	39632.21	40266.81	38648.42	37566.81
38964.38	45273.57	42850.56	38426.74	46987.13
31844.74	43321.51	35547.58	41055.27	45330.65
41816.86	46020.08	41200.13	40038.33	33779.8
35426.31	41771.8	46057.09	42965.36	43571.91
37112	42136.51	35744.03	38875.77	38209.16
38155.17	38467.12	45602.58	45372.5	35121.61
39799.46	46958.16	52122.66	42522.01	35614.44
46630.18	37260.38	39783.19	39331.39	39729.76
35640.67	38860.36	40458.27	41963.29	47047.37
35645.43	38244.48	44274.99	42518.64	42507.31
44178.78	40484.13	42593.88	37351.24	42878.24
47824.36	39738.51	39241.52	32390.08	45094.8
36906.43	42938.6	40019.37	34585	46801.24
37508.56	39733.93	38933.96	45279.15	40373.57
36047.68	36639.45	40524.49	44471.66	40487.69
39038.02	42223.45	38308.18	40900.29	43192.39
41829.99	35804.99	39862.9	37132.05	33602.71
31221.6	31046.99	41378.8	35211.03	37477.01
35240.77	38684.88	39401.41	31076.9	38129.02
37224.43	38384.75	39547.92	43903.4	34662.33
42513.06	33374.9	42991.66	39051.55	42511.24
32864.76	45752.8	48126.63	28952.68	47551.61
31621.9	42886.94	34570.45	40105.74	40170.2
43746.26	42906.98	43505.77	43828.62	40323.98
43460.74	42102.99	39076.2	44071.85	39161.48
42196.18	43137.32	43788.5	38266.43	39869.05
41018.34	39984.08	40009.47	31953.1	35717.54
45714.47	39529.63	38562.51	43643.83	37369.98
42815.01	46417.32	41206.9	36021.12	41209.61
33904.01	42206.63	37500.56	45998.93	34889.46
41636.98	41717.09	34334.97	43437.53	40977.91
43487.03	44099.61	45456.22	50399.5	45412.77
38456.22	36788.32	35341.77	32857.81	38619.04
43175.67	36722.47	40526.76	37128.19	42178.92
38505.31	47930.07	40869.08	42540.05	34855.69
38115.14	35482.56	35284.17	44141.8	38143.94
46191.06	46429.19	40804.39	40508.38	49252.81
44439.88	41468.53	39135.95	34936.19	36328.83
42004.44	39824	38081.35	38021.62	43071.2
33178.03	27868.95	46135.71	38712.06	37297.22
42816.23	38972.35	46546.54	43772.45	44189.1
42120.78	37774.52	45505.93	36792.04	39447.37
