# Supplementary material for: Hybrid Symbiotic Organisms Search Optimization Algorithm for Scheduling of Tasks on Cloud Computing Environment
Source: PLoS One. 2016 Jun 27;11(6):e0158229. doi: 10.1371/journal.pone.0158229 (PMC4922590; doi:10.1371/journal.pone.0158229)
Supplement: S1 Dataset — (ZIP) [file pone.0158229.s001.zip › normal/fullnormal500.txt]

38921.23	37562.14	41870.92	41653.21	39338.53
45685.81	40024.84	39198.73	32972.18	42575.51
39378.75	40975.05	40268.13	41183.42	44485.41
42137.87	33673.95	39372.81	42950.74	43356.21
42230.88	44875.68	37070.32	40915.3	42949.12
36574.21	32818.4	45642.71	32467.21	37526.44
44045.55	41181.26	37160.18	39305.91	39213.43
40898.25	38147.35	42405.87	40227.59	38851.93
38698.83	38135.39	39750.92	37439.89	40028.54
40527.6	34395.04	43538.23	40191.39	38564.37
40982.08	32651.12	41751.98	39181.39	47151.69
36232.47	37367.09	36833.86	35062.38	37905.8
38932.34	40820.79	38829.88	39684.73	41496.55
40230.26	42935.59	32384.29	41061.61	35203.31
36823.57	42803.52	39923.02	37925.59	35571.81
45593.3	43442.23	39653.05	36742.76	41645.78
32820.75	36173.99	41470.1	33779.25	33600.87
35868.7	37332.22	39336.04	36114.13	44024.72
39924.75	37889.13	34237.08	39245.08	41157.59
42775.73	31664.34	37585.74	38472.17	37893.48
35605.14	45655.31	36203.53	35863.68	40717.1
47144.26	39896.57	37121.73	39282.71	34396.16
34786.22	40728.59	37168.11	40022.74	42266.41
34909.18	41258.29	39297.05	42256.34	34259.47
37321.48	37936.48	41323.3	39654.63	37663.51
40286.57	43298.75	39665.11	39742.92	36726.86
41102.66	39927.35	36114.54	40594.27	41703.65
34108.55	29836.56	34368.32	41451.46	43782.67
38165.14	42676.03	44395.61	36323.74	32369.36
34237.66	43199.54	36149.05	37344	35451.48
49864.44	40364.83	33352.32	37764.49	32770.01
39072.8	37063.56	39796.8	43442.78	36174.72
47424	34117.83	45360.56	38270.9	39596.06
37906.45	40798.92	35284.36	38281.66	40147.96
38608.41	37293.82	42971.87	45855.54	38432.03
42637.24	45349.83	40759.64	47922.94	48334.53
35263.42	38158.23	41685.96	32725.84	44000.7
43513.69	37699.14	48058.54	36841.66	40054.32
41612.83	35905.19	39530.79	36610.02	42203.22
33823.12	42849.11	34898.25	39820.97	35607.08
36636.05	40681.25	38831.39	41002.05	35395.87
41763.57	35122.93	37607.04	36923.12	43210.43
36613.22	44520.68	41321.64	43396.78	41812.12
41108.32	38693.42	34912.17	47533.76	39351.17
38244.62	48411.42	51103.31	32848.48	46764.64
39736.3	37396.49	35291.14	35344.27	32594.4
41471.83	48583.4	36837.23	36528.5	43668.14
45740.94	36778.49	33384.91	39035.7	39409.02
34659.26	42985.99	47046.37	36150.56	38567.53
42744.8	45157.31	40520.76	38515.93	44450.94
42037.31	40506.75	36315.67	39966.14	44328.13
38077.96	36692.12	32369.3	39113.3	31064.38
42278.58	33548.95	31539.4	41729.34	35458.07
41101.25	39629.46	44735.76	35236.08	42232.75
37740.38	36090.25	38817.35	44680.1	40347.45
39778.87	47327.31	40832.13	36306.07	45779.35
43916.44	36305.03	47089.41	41590.4	44624.4
38691.72	41181.88	36670.73	44657.12	38894.76
37710.54	37392.34	36739.73	37616.08	42031.05
38899.63	39519.1	38155.49	43096.66	35612.29
41672.85	35463.8	35357.45	39423.65	41154.12
35633.51	40472.8	36594.52	38958.05	35208.8
35348.98	38360.42	42089.54	41874.6	39141.45
36315.21	45022.25	40610.36	31880.79	46043.37
39206.04	36424.37	42798.85	40518.46	35535.78
48429.2	34874.51	37864.6	45445.56	46375.68
41321.28	43206.45	43079.41	39517.52	40756.34
39703.2	34381.52	35131.88	41223.35	37077.64
33667.96	43782.73	40356.2	39363.22	36913.63
36802.6	39759.56	39639.32	39537.53	36778.63
43608.91	37196.35	35772.29	34865.83	43091.23
39620.83	33761.23	34542.91	44556.7	34578.83
40623.23	44139.92	46911.74	44818.79	30779.59
42595.51	31824.67	41188.11	41077.11	43518.53
36259.43	37586.74	41148.59	30291.09	39594.23
42369.79	39566.31	41948.86	36125.57	41301.71
32281.96	40464.14	38811.59	42139.28	45487.92
38686.52	34525.7	41949.18	40294.86	39007.78
39306.19	36013.9	42784.86	42088.36	39640.54
41856.71	41907.69	44401.47	40915.52	43305.48
36895.69	40131.99	39593.74	42699.08	40718.27
33881.5	41795.6	43493.8	45914.49	43944.08
37451.21	41949.68	49466.38	45965.92	50755.08
33842.46	37003.16	40912.77	36065.49	41928.68
46443.02	34725.02	39871.2	36638.7	41176.29
41098.1	42992.4	38470.85	42584.82	37907.83
43683.94	36912.14	47642.02	45294.21	33156.27
37732.63	34524.05	46755.88	34831.78	38804.85
37082.94	41015.78	37141.76	36694.09	36850.95
42719.9	37567.76	44905.65	35054.66	40122.71
43256.83	37799.12	38100.41	40569.56	40782.77
37762.71	40830.56	44830.96	37596.31	44549.47
42216.78	34867.67	36073.91	44262.05	38935.76
39138.56	45136.29	34294.65	41394.1	32003.63
39504.99	42251.65	39769.53	45087.4	40716.28
41960.51	38602.13	35540.95	47498.4	32015.61
45793	43641.73	34302.84	38593.99	42239.44
37023.82	44844.06	36256.04	46309.23	39339.34
33628.31	34754.15	42705.89	39621.92	36044.45
43904.03	39063.75	38009.23	36716.29	42659.03
