# Supplementary material for: Hybrid Symbiotic Organisms Search Optimization Algorithm for Scheduling of Tasks on Cloud Computing Environment
Source: PLoS One. 2016 Jun 27;11(6):e0158229. doi: 10.1371/journal.pone.0158229 (PMC4922590; doi:10.1371/journal.pone.0158229)
Supplement: S1 Dataset — (ZIP) [file pone.0158229.s001.zip › normal/fullnormal900.txt]

40989.78	38667.66	36370.62	37343.2	40330.91
34986.33	43687.03	39384.33	38807.54	42169.04
43209.98	40905.1	39479.29	38580.14	37608.66
42623.31	38935.12	41720.38	39158.46	43740.86
39468.36	44399.61	37806.96	36910.89	40950.28
38556.75	38127.84	41169.05	40227.11	40759.77
39803.19	41005.66	38723.33	36231.73	39816.86
42602.57	35599.26	38581.08	36854.13	37903.12
40722.88	40247.89	38831.17	35292.61	45519.78
38499.23	46506.73	43370.67	39925.83	37475.52
42893.94	41177.6	40876.91	44325.42	46294.05
48317.29	35539.66	35182.47	43401.9	35731.12
35048.4	36680.75	39587.84	40803.06	34024.38
42149.58	35783.27	36724.56	46580.98	40321.51
42622.13	41296.57	44019.36	41006.05	40764.02
36514.09	40848.59	36855.26	39072.22	39809.68
44748.53	37554.43	39846.23	45730.48	30804.03
39929.15	43561.64	35055.6	38825.4	37461.38
41997.97	44701.45	44526.5	48208.92	42976.96
36945.5	36747.09	37806.14	41801.4	48041.78
40607.91	39537.8	44663.68	33196.23	39545.5
38153.1	40662.11	39612.17	40853.12	39979.3
41722.81	40396.53	39808.92	42112.41	44480.07
36076.93	41752.18	48187.36	45723.4	34684.53
33874.04	41410.76	40863.4	39119.61	30043.68
43776.72	39334.9	38085.28	38913.2	41562.7
43691.65	32390.76	41446.75	41701.64	38953.95
36261.05	36186.47	42614.7	39822.73	46264.99
44702.22	51129.72	43249.84	39607.73	45036.55
36751.07	42879.51	35786.78	44217.19	35444.83
41240.79	36810.11	42496.61	38816.94	43068.16
36231.92	41079.28	46550.61	34980.05	41177.89
36312.24	43434.99	37967.44	35415.68	43054.23
36649.29	45242.08	43363.8	36346.06	40372.12
49975.41	38864.97	41061.72	41703.1	43598.26
43549.3	43158.99	37713.13	44227.09	34216.18
41360.02	35135.19	39897.66	44561.92	30886.04
44027.92	37767.71	35762.79	45693.54	38954.69
43513.07	38695.08	44308.55	35111.31	42203.09
44322.18	45115.86	43240.73	42622.47	39458.34
42643.08	40024.53	41192.62	40624.17	34951.27
41631.33	38172.91	45481.89	36407.33	33925.08
37490.31	39668.91	37911.02	39242.3	47403.48
34610.31	39617.04	34670.02	34916.29	32052.68
45597.62	48201.63	36979.09	37675.66	40483.35
31813.13	37740.82	38799.15	37286.38	43844.91
42348.46	42013.5	39542.29	45806.05	39649.77
39782.27	36184.84	40470.54	39885.8	49926.86
45062.81	42422.3	43693.37	41028.35	39216.48
38675.13	38576.61	41178.8	34908.19	45149.76
40981.8	47346.33	41767.15	38125.62	35829.34
44276.86	30770.09	43141.8	39768.99	40147.46
35111.47	43747.55	35972.83	39370.13	34665.92
44596.42	44605.37	38497.19	45002.61	46098.47
45278.03	39754.83	39890.19	43890.18	35412.24
44317.25	40854.92	35248.69	49626.31	38087.87
41547.03	33178.94	43248.04	39024.14	40842.26
41215.87	38953.63	38216.32	35741.09	36907.97
41449.73	38839.59	38258.75	42118.84	36766.39
38379.41	38632.14	39029.79	33546.23	40150.91
38063.97	34237.55	39748.29	39141.17	43130.68
45944.02	37629.02	34090.71	44573.16	38891.68
43816.16	36535.65	40781.25	44797.97	37514.94
41692.79	38236.82	40664.93	43585.62	39505.74
39883.07	36190.63	37406.21	37257.62	35106.23
39641.79	44310.27	39868.31	32895.57	38507.21
40218.55	43262.5	44799.18	41209.65	26847.84
41069.1	44167.22	42969.46	34300.48	46816.44
41916.41	39332.26	33422.68	39396.72	39318.42
41362.75	44673.9	38838.63	45807.04	35413.42
36613.26	38705.39	42451.05	39557.73	36153.12
34528.89	41224.1	36297.77	40826.88	34819.89
37675.31	37698.61	33971.73	43571.47	36303.58
39216.26	38872.31	46034.65	46492.69	39916.22
39064.45	36878.92	39622.31	44040.89	37656.35
37946.46	40295.09	44583.42	35309.05	35416.41
38441.24	44118.93	50487	41991.95	44451.85
35998.33	38617.23	35070.67	39108	42640.31
34045.55	34094.97	32830.87	43669.38	39848.95
40356.03	47699.93	36361.04	47811.62	36014.49
41826.43	44064.5	43923.04	37980.22	47950.02
37367.47	45629.12	46034.72	36376.28	38945.09
39877.42	42585.25	45303.38	40410.1	39293.87
37925.65	40587.05	40588.92	36479.01	40339.81
35920.2	35046.74	45617.97	41936.41	36310.79
41822.61	41436.4	48898.47	37780.4	36318.06
38275.74	36490.11	37673.8	33504.01	45338.84
30679.86	39535.62	39390.28	39176.18	35544.01
45901.28	35991.2	38512.01	33727.87	40549.33
46663.32	40139.75	42718.33	35254.84	41979.93
39111.19	38494.64	42791.75	38007.2	30722.63
37601.99	38473.74	41386.44	41643.61	41926.87
43279.28	37985.43	41849.04	44878.49	48363.17
38411.66	50243.3	41632.25	36948.11	35504.71
46388.05	35527.34	39124.14	41259.39	34900.57
43296.7	43327.49	36212.38	37712.5	39891.4
40811.21	36855.82	40382.54	35520.29	30198.64
35073.82	39497.55	44097.3	39434.25	45248.22
42325.98	32554.12	41620.94	38481.6	46721.99
41050.28	40620.16	41341.52	36927.48	37752.55
35845.55	39271.14	38843.82	48634.83	36873.66
44942.62	46632.05	40544.46	42283.9	36120.09
45427.27	34772.58	46370.09	41540.69	40021.72
39209.96	38827.85	43982.53	48905.05	36252.67
37198.21	38815.1	39699.48	38745.11	43705.44
36392.36	43463.47	42216.1	39026.43	31643.98
43037.15	44965.35	45181.46	39611.14	39793.23
31808.35	41359.43	39597.86	39724.83	42324.85
43447.8	42615.49	36646.05	39142.43	42318.97
32543.48	31069.61	32024.97	36119.34	45238.64
38430.17	35974.94	37274.69	44544.83	41389.43
43037.5	38888.18	33827.55	34973.07	35734.83
39092.87	44439.09	31765.85	38201.65	40792.52
39752.51	34917.79	41415.6	39024.16	31130.88
42574.39	42101.13	33647.56	44246.52	49278.39
46178.44	35999.41	42952.08	34944.01	39750.74
42982.45	30610.94	40754.66	40740.56	41322.51
45984.56	44139.18	48990.19	41162.84	42647.93
35390.3	41601.44	43940.31	38904.7	41228.52
42387.47	39261.89	37305.24	39538.75	43209.85
35829.42	34066.26	48113.91	33977.79	40684.41
40439.31	45632.79	41036.85	30549.64	41979.46
41938.21	31833.18	45299.66	38151.21	45840.65
37854.71	41516.75	44489.68	41416.28	33943.34
42499.07	40243.27	38002.39	36231.84	44079.18
45813.18	47712.76	40149.75	38638.21	37455.21
41267.16	40222.7	44254.34	39764.13	41976.83
42819.84	40330.34	44720.29	36265.27	44762.54
44563.77	43979.71	35880.13	44291.11	45215.73
42859.65	36997.43	47807.15	42391.3	47099.95
36352.59	44831.67	40589.01	33956.96	38491.46
38636.69	47509.6	35164.87	37204.83	42171.95
38709.5	43793.17	41594.54	41583.96	43063.82
36793.78	41329.72	41959.63	44223.32	40334.42
43913.35	37053.84	35354.81	40948.67	41908.74
46816.8	41887.6	40511.67	42404.07	37936.07
38779.47	39874	38566.47	36890.94	47654.2
42108.98	37209.05	41187.09	42888.36	40491.11
45248.58	42966.67	43437.61	39224.2	43857.69
39655.39	40764.97	40915.03	45498.96	39901.81
42888.44	45180.5	41363.95	39528.14	45061.02
39713.45	43477.23	36193.66	37343.84	35561.48
40834.47	35595.49	33850.54	43286.57	43235.83
43643.04	34994.53	36164.31	39170.06	44768.31
30110.11	37649.56	42006.68	42353.04	38673.13
38219.7	35645.95	39088.54	43452.15	39421.13
38199.73	46001.5	40585.44	35597.72	40784.52
42412.09	47242.12	42791.36	45660.47	34668.27
47571.42	38385.47	39294.33	43693.42	39007.83
36130.82	48749.29	44122.52	37580.41	36096.58
41576.75	39173.73	39058.43	30972.91	38679.37
33395.52	31502.06	42995.85	44022.1	29873.51
37465.78	40638.75	37726.78	40032.86	44230.76
39426.48	34209.94	41087.55	34625.42	42659.2
40222.81	45236.57	38395.35	40552.81	31893.7
36416.64	30850.9	30914.41	34756.62	44046.21
41072.09	36452.14	40861.59	39290.8	46428.72
41962.83	40989.28	42595.16	37498.05	33580.95
44592.14	37734.51	41464.21	34801.57	39183.61
45371.7	38222.81	41719.84	37704.06	40760.48
43367.68	49528.92	43717.98	40717.46	45102.32
43125.47	38801.49	38982.65	43992.08	39293.84
44784.19	34643.6	42623.68	47140.02	36466.12
47064.94	44291.48	40945.76	35934.5	40002.42
43615.11	43245.32	40889.95	42568.99	40600.1
44101.51	41301.71	37477.82	47085.69	34403.89
38959.9	34582.21	40639.79	39428.79	43389.76
34185.73	44853.34	30207.07	42659.37	40252
40276.81	37524.02	32021.78	29200.91	38733.15
36205.38	38828.49	38391.64	41663.62	42600.74
40659.62	44654.68	41935.15	41414.15	44178.24
40322.38	41319.66	38963.88	41609.96	35480.18
39959.37	37639.39	40246.7	42438.92	44815.96
46495.43	43114.36	46898.46	37306.57	42799.23
45225.76	40612.72	43102.31	34959.19	38336.38
46079.14	38324.38	36968.33	44220.88	42238.73
49622.03	44297.19	42911.25	32915.32	34505.95
36310.84	41720	48592.91	35383.83	36894.74
39319.89	42174.68	42278.53	39160.63	37543.25
36208.9	40073	38425.12	36387.17	41167.68
