# Supplementary material for: Hybrid Symbiotic Organisms Search Optimization Algorithm for Scheduling of Tasks on Cloud Computing Environment
Source: PLoS One. 2016 Jun 27;11(6):e0158229. doi: 10.1371/journal.pone.0158229 (PMC4922590; doi:10.1371/journal.pone.0158229)
Supplement: S1 Dataset — (ZIP) [file pone.0158229.s001.zip › normal/fullnormal400.txt]

37276.57	44567.85	44741.23	37812.25	40936.29
39600.02	38543.82	43929.63	37177.61	49486.47
44934.39	42182.3	45046.78	41380.63	36891.11
34977.31	37434.84	36427.41	39800.11	37800.06
42082.59	37308.5	36696.26	47285.62	39158.44
35886.77	39387.86	41747.8	41008.68	35371.13
32574.28	39287.38	40387.87	44231.21	35720.3
46909	36233.15	38670.22	43207.13	41665.67
47000.82	38956.98	41988.74	42537.98	42278.9
38753.08	46024.4	42362.07	35288.17	34460.99
44556.74	44568.64	43132.27	43052.25	39158.74
44809.11	29704	41475.61	44855.65	41865.06
36962.67	45217.93	43789.38	44970.33	45182.21
45216.92	34007.97	36862.18	37601.77	44986.96
39914.41	39060.6	47203.14	40224.68	35077.1
41724.93	36398.04	43141.69	32416.71	53944.79
38429.77	40618.69	36491.27	42102.29	45879.3
39297.03	41471.74	40235.88	36614.34	41792.6
43050.28	35716.95	41813.54	50179.99	35507.57
46156.43	42528.43	35043.32	37908.01	47474.32
40589.21	35560.45	34326.18	32081.84	44450.46
36796.73	40675.38	40089.59	32088.59	27332.87
39632.83	37943.26	33060.14	36533.53	36761.26
35730.87	37512.89	40296.18	43967.34	38573.27
47414.99	42103.54	44726.83	36196.94	40711.13
42703.94	36667.98	35414.5	39926.51	47115.76
39947.62	38095.8	46849.25	33832.98	44332.58
31877.79	37323.49	32205.92	39352.14	36137.78
42761.97	34124.81	46411.24	39430.62	32193.82
34068.57	32780.44	41693.18	41586.56	35664.76
35119.86	33323.03	38699.59	43692.83	37275.95
39356.9	40366.05	40579.67	45253.38	44283.35
44949.41	38021.99	43719.95	39772.55	32450.19
45244.51	39786.6	39061.76	42469.97	41425.42
37118.2	41242	31362.75	49233	37755.57
32349.27	39537.84	32732.73	39808.53	46854.77
37849.23	39860.06	45092.83	44110.74	33631.43
35049.02	41602.4	35614.21	36380.02	39283.2
33550.75	36894.6	34253.6	37636.44	35914.95
38794.13	39304.57	38349.73	42338.09	49404.82
31953.4	37234.22	49704.96	38184.07	43693.11
39611.43	34396.03	37449.77	41240.5	40419.1
46482.3	41003.36	39876.99	40956.68	37812.77
41010.07	38635.5	45121.9	42046.04	41284.19
38717.76	45001	39174.74	41419.98	42971.6
34060.58	39748.77	40783.73	36123.99	47092.15
43468.73	41324.35	42465.67	40226.54	46190.2
39110.76	42318.91	29496.95	46662.28	38155.64
40344.46	33936.26	34888.65	39884.49	37600.79
45468.36	40328.39	37425.16	37003.56	36228.88
40904.73	37506.35	36071.13	46167.92	42095.62
48669.83	27055.01	35861.37	33197.24	40193.81
44325.74	44293.76	36033.25	45532.96	34941.36
41176.76	42989.33	41245.85	41275.95	39816.27
36445.64	43013.93	38927.85	39873.78	35356.96
33748.48	46891.22	37249.13	44732	34250.37
33372.76	47027.23	30774.2	34280.54	36812.16
48993.05	38623.44	37799.76	43239.25	38851.87
40896.35	41412.63	40795.28	40798.88	41731.43
37422.84	43004.58	37542.98	39841.09	41406.7
48877.09	38585.22	36190.93	44141.37	34045.91
43392.86	33444.29	42971.64	34768.06	39760.1
37837.75	38840.98	41288.65	46355.97	44066.75
39837.25	46653.96	38524.84	50049.63	35552.29
41527.27	49363.67	38163.23	41763.77	48044
41711.37	36726.49	44631.67	43830.35	38857.46
35777.86	37716.66	36793.37	43643.08	39660.14
45433.51	45996.82	45255.67	35871.84	32843.38
37566.17	34457.15	38731.75	42539.2	37845.66
41459.27	38282.24	44832.03	36257.92	39237.61
38121.43	34715.85	39870.99	34039.27	44579.3
39580.53	41859.86	50476.15	42419.47	47083.72
39489.19	41718.52	42136.85	38730.72	39892.88
49687.02	45612.85	45841.33	35856.48	42067.34
30346.8	39670.26	44234.47	37831.62	31482.83
38583.48	41791.09	42300.73	38345.64	34408.54
31667.82	44075.58	41642.24	34723.27	34487.27
38390.19	29979.31	39721.89	41273.75	35781.89
38136.27	34934.67	50080	47872.66	36879.26
45936.35	40233.39	43984.17	40406.73	39353.87
