# Supplementary material for: Hybrid Symbiotic Organisms Search Optimization Algorithm for Scheduling of Tasks on Cloud Computing Environment
Source: PLoS One. 2016 Jun 27;11(6):e0158229. doi: 10.1371/journal.pone.0158229 (PMC4922590; doi:10.1371/journal.pone.0158229)
Supplement: S1 Dataset — (ZIP) [file pone.0158229.s001.zip › normal/fullnormal300.txt]

37006.4	35543.36	43322.45	40979.62	44071.31
44609.4	38602.91	42445.48	37878.49	46970.79
39072.61	39634.97	39105.69	39628.81	42043.61
42961.12	36051.04	39107.45	36552.68	41630.37
35803.95	38912.64	35967.27	39202.03	37450.84
39760.71	42702	35981.17	49124.14	39175.98
41902.98	49735.75	44464.93	38860.87	42223.94
40163.53	42503.7	44540.54	34685.03	45478.49
34811.98	38074.74	37424.64	42129.24	36206.26
37471.49	43594.79	42865.91	41665.77	42658.13
38668.46	44128.09	47238.83	40943.79	40418.67
36430.39	34623.17	39086.61	39266.68	34649.88
47830.13	34627.29	42620.16	35809.75	43104.11
38177.47	36846.48	39358.66	40474.23	39938.35
39758.52	40224.25	37262.98	45333.72	44074.34
34538.75	45769.06	40103.2	43970.59	41244.2
37785.06	43492.12	42696.14	38283.61	41318.55
41567.44	37380.12	36332.38	38466.21	41748.39
34999.97	40674.82	33773.06	34678.99	36820.24
35531.04	41031.82	42059.01	43605.35	41405.45
29606.79	41703.19	33098.89	42608.58	43519.71
36210.59	39137.18	41114.95	41825.67	33873.34
37424.16	39640.99	40336.54	40786.67	42008.45
37394.35	42485.62	38281.06	41091.87	34731.55
36808.28	40050.51	36741.23	50788.11	32011.04
37024.73	43183.31	37508.2	40002.55	47910.19
44276.08	33004.29	42893.35	44129.04	41881.08
38707.55	43886.02	42731.09	40928.12	37411.42
44012.42	43532.48	36085.59	42105.44	39715.12
44146.52	44781.65	39445.84	41756	29329.15
41863.99	39190.95	42688.7	40840.72	33656.43
36010.03	37648.7	40495.84	32972.65	32079.18
40480.7	39337.27	37730.38	40048.65	44618.99
35257.13	36352.17	39257.5	42407.57	38255.95
37725.06	35370.51	36222.49	39275.26	39567.19
41985.89	37275.22	41475.75	43872.51	38553.45
44147.35	38518.32	39640.21	40517.62	42019.26
39929.08	36573.54	42143.27	45405.61	39974.63
34540.97	45419.82	43014.36	46858.97	42977.78
37306	39193.96	41069.85	41395.97	41562.9
40130.42	43215.56	33796.37	42238.87	36853.02
40477.16	47694.58	35304.43	43470.26	31294.73
44558.91	33254.6	46271.76	39109.17	42358.01
41912.46	48956.06	36708.46	44390.58	43808.44
34762.98	40995.41	40514.13	34749.11	41736.35
40625.14	43230.12	36676.85	48314.58	42617.63
46449.99	39405.69	37580.48	39194.22	37954.57
35494.27	37677.35	39984.24	40636.1	33301.82
41400.26	40656.66	36384.95	42573.03	42854.1
40625.42	41268.87	41649.35	42018.89	42816.76
44289.98	38785.84	39080.82	35869	45803.79
37628.76	40553.22	37245.54	39478.85	39517.07
35362.99	32157.47	41834.09	36780.02	43572
43135.77	49392.55	34730.08	46164.59	42649.32
34597.01	46223.48	36348.42	33589.79	39558.72
37842.94	37689.82	35865.38	29440.5	39438.54
37834.27	40097.25	44100.08	39367.93	41589.55
37837.3	42093.76	41153.06	41709.33	46287.25
36477.32	36442.35	32164.41	45944.38	34734.91
38922.03	46635.63	39630.3	36054.05	38745.44
