# Supplementary material for: Hybrid Symbiotic Organisms Search Optimization Algorithm for Scheduling of Tasks on Cloud Computing Environment
Source: PLoS One. 2016 Jun 27;11(6):e0158229. doi: 10.1371/journal.pone.0158229 (PMC4922590; doi:10.1371/journal.pone.0158229)
Supplement: S1 Dataset — (ZIP) [file pone.0158229.s001.zip › normal/fullnormal200.txt]

41335.53	38008.87	37014.45	39975.28	34812.14
39155.12	44996.9	44284.52	48591.03	36768.11
37750.15	47591.08	39259.24	40375.91	40631.88
35440.53	48099.44	30327.42	46879.14	41619.32
42377.95	40897.44	45284.89	36782.85	36806.91
40526.55	37674.2	43919.21	42117.06	41759.78
42409.56	36559.67	40197.71	34388.18	39796.71
35094.75	37585.65	42420.41	43505.66	32346.83
39487.56	46001.71	41957.92	34186.03	39920.52
40416.67	40382.04	39231.33	28840.97	34917.73
40400.52	43196.99	42451.54	36832.81	34493.48
49636.54	43021.42	42582	35631.76	39194.65
37571.73	39828.31	41393.08	43538.71	45267.86
38964.41	39289.79	37342.18	41565.53	38489.29
44955.01	40566.33	37176.99	39726.74	35335.66
43374.27	38105.39	37664.24	41501.21	35571.31
42209.15	43085.29	41697.27	48113.16	36590.72
40966.49	43894.63	39233.21	43591.83	31165.49
38898.63	35892.89	42175.51	43568.53	40937.75
40259.12	41833.46	42571.08	36387.91	43538.46
39811	45692.91	39712.64	39001.38	32822.75
42018.74	38963.3	45952.14	41233.1	46083.53
41455.51	44149.07	40947.86	42339.96	45698.88
33604.13	42201.98	34685.07	35253.08	40964.6
33094.3	41660.67	40164.14	38238.83	47635.7
37409.9	35183.26	36534.4	41225.67	33750.22
53755.38	31150.32	46427.8	36964.19	43641.34
38145.21	30527.12	35154.98	41575.86	33793.57
45972.99	42511.93	41910.34	40169.99	41041.73
37565.02	39896.18	38872.23	38644.44	39628.19
45721.18	40061.65	38304.28	31103.8	38198.56
42050.86	39611.05	38953.27	36258.39	46326.84
40751.31	40082.23	41913.2	39807.33	32323.18
42836.3	39399.57	33692.69	36300.82	37698.66
37542.48	37771.8	37462.65	35447.59	36443.46
35389.16	43800.32	35991.41	31252.41	37153.03
42500.39	38511.62	41280.92	36785.28	39304.17
37029.65	40925.45	32440.9	35486.1	37305.64
38726.25	36040.89	44805.29	46904.32	38384.95
37895.48	40296.62	39218.45	33036.45	41625.8
