# Supplementary material for: Hybrid Symbiotic Organisms Search Optimization Algorithm for Scheduling of Tasks on Cloud Computing Environment
Source: PLoS One. 2016 Jun 27;11(6):e0158229. doi: 10.1371/journal.pone.0158229 (PMC4922590; doi:10.1371/journal.pone.0158229)
Supplement: S2 Dataset — (ZIP) [file pone.0158229.s002.zip]

Archive with 11 entries (10 files):
- left-skewed/
- left-skewed/lefthalf1000.txt
- left-skewed/lefthalf900.txt
- left-skewed/lefthalf800.txt
- left-skewed/lefthalf700.txt
- left-skewed/lefthalf600.txt
- left-skewed/lefthalf500.txt
- left-skewed/lefthalf400.txt
- left-skewed/lefthalf300.txt
- left-skewed/lefthalf200.txt
- left-skewed/lefthalf100.txt
