# Supplementary material for: Hybrid Symbiotic Organisms Search Optimization Algorithm for Scheduling of Tasks on Cloud Computing Environment
Source: PLoS One. 2016 Jun 27;11(6):e0158229. doi: 10.1371/journal.pone.0158229 (PMC4922590; doi:10.1371/journal.pone.0158229)
Supplement: S2 Dataset — (ZIP) [file pone.0158229.s002.zip › left-skewed/lefthalf1000.txt]

34304.22	38803.57	38695.25	38391.04	37753.78
37849.77	39106.9	34758.32	37564.99	37057.9
36347.18	33557.13	37347.44	39081.21	35937.7
30933.23	36827.05	35028.21	39400.71	29720.22
34976.89	36684.52	38290.15	35528.53	33305
38501.54	39555.91	36552.54	26738.12	37865.52
37059.34	39639.25	37106.13	39765.62	35333.63
36504.29	33930.78	39865.75	37659.27	36286.68
29606.51	36923.54	38212.09	37056.35	35048.73
34944.21	35181.82	37895.79	38206.54	37515.28
39131.63	38815.77	39853.27	36146.34	34248.62
35030.66	36801.03	35155.66	33025	35809
37636.55	37221.18	36959.27	39313.4	38356.16
30788.71	38571.93	37385.9	39336.31	37036.91
36123.61	38640.86	39351.45	39969.56	37003.33
33967.86	38857.07	38969.91	38739.03	36612.34
37299.17	37063.28	39927.07	38260.73	38254.81
37888.72	36675.18	30834.04	34438.84	33747.07
38581.71	38791.45	37735.2	36753.17	39384.41
37774.18	34228.3	34804.94	39090.1	36502.1
30832.22	37141.14	39441.21	34967.87	32987.75
36948.64	33025.56	38922.24	37377.57	39605.83
38606.12	38691.81	39033.67	35947.19	39338.41
39106.22	37868.99	38783.4	36121.66	39561.8
37016.67	39114.49	34449.24	38632.12	37106.77
35966.35	38221.85	31570.83	39351	37792.37
37661.13	38759.74	39857.06	38697.21	38146.66
33643.93	39772.95	33763.51	38101.77	38130.5
36351.89	29660.68	39263.76	37064.66	36923.68
33262.33	33698.78	39744.99	34293.51	36768.02
38983.51	36794.69	32432.17	39014.83	33517.4
36191.39	38083.27	33531.3	35183.28	37279.88
33798.36	36812.97	35959.51	33549.42	38606.04
39300.27	39611.93	36360.75	36175.91	39941.26
35370.78	37345.75	36611.74	36666.66	35037.65
37243.78	32275.09	33542.91	39382.29	39940.53
32646.91	36611.22	31919.61	37706.95	37258.52
33560.97	36527.88	37263.16	37069.53	37646.84
37721.27	39109.03	34626.74	32015.66	32227.33
35622.88	35710.61	38147.64	36527.21	39186.9
38006.81	39872.85	36570.1	35820.11	33328.57
35370.09	37937.78	38562.89	35675.63	36018.93
36704.63	32356.74	37793.68	38624.53	37555.56
39660.23	31703.77	33410.23	38056.76	38404.94
30601.65	35358.53	37468.05	39291.55	37581.69
34995.37	38958.46	33442.07	38308.61	39004.19
39907.26	39328.24	37902.54	38074.31	37036.88
39226.59	37864.87	39473.45	35840.51	38499.13
34976.76	36204.84	39216.7	39946.64	38846.35
37628.55	34992.46	38805.45	39204.76	38924.08
30497.76	39968.15	38617.48	36544.57	39090.97
38194.61	33639.47	39623.95	38481.64	39112.08
35697.86	39329.87	33337.17	32195.28	34226.53
38828.2	39303.06	37400.58	38775.29	37483.7
37857.23	28693.41	38833.55	39918.44	36701.32
37999.5	36013.97	36060.06	37347.85	35152.56
39359.26	36831.24	35526.15	39056.65	39504.09
37933.37	35585.02	39581.8	36015.65	36160.83
38588.1	36341.63	38236.09	35462.68	39451.7
33751.35	38715.34	38476.7	38382.69	32678.06
32676.93	34216.08	38073.7	35991.69	37581.29
32598.91	39554.31	38795.04	37243.03	39798.07
39688.79	35608.81	38547.02	38986.72	36052.5
36238.06	38636.79	39496.97	35605.4	39802.76
37755.91	37574.62	38696.57	38657.14	33028.81
35012.81	34310.58	37946.53	38148.64	31959.74
33395.97	38157.34	28218.61	37896.84	35508.88
32769.51	34472.56	37162.42	35375.3	31935.46
39338.23	39989.33	38017.67	37970.24	34719.54
34640.43	37699.6	36537.63	36649.5	37059.31
36314.2	36543.53	34365.86	37222.73	38712.21
33591.22	34609.06	31147.17	36483.84	33586.65
36694.3	36381.96	38191.86	37234.21	39449.54
37315.41	38586.46	38551.37	32954.71	35612.1
39777.19	34012.71	35487.36	35349.52	37273.35
38662.01	34793.42	37163.14	35226.59	39103.33
38973.72	36159.51	35332.72	39457.08	38017.99
33824.8	38284.65	36739.63	37841.94	38016.02
38151.06	34593.77	32902.35	31340.31	28561.64
36952.02	33884	39433.84	35898.48	35308.59
28300.75	34486.69	39539.75	32578.66	39170.26
35743.23	38172.28	32974.93	39367.83	37652.18
39505.1	34738.85	39684.8	37994.08	36181.45
37453.03	36320.29	36527.2	35877.11	37201.64
39655.63	31204.76	39624.45	38770.95	35988.5
34761.76	37950.71	38866.11	38308.01	38023.48
35697.76	39478.51	38298.63	34192.82	28711.85
39703.77	38511.11	38709.96	34965.8	37700.32
31518.93	39619.52	35413.35	39169.54	35045.89
39646.48	37067.26	37447.97	36402.85	39554.92
35283.32	36888.64	38843.31	39603.82	34512.17
39845.91	37367.71	37054.67	38197.15	39744
36115.84	36100.67	34681.91	39200.79	39183.3
33400.75	39836.55	36909.35	38692.91	38858.47
37046.56	38776.32	37251.13	38445.7	39849.65
36302.4	33892.83	36971.73	37348.73	39322.8
31714.06	35398.64	36611.43	38603.11	38279.77
38528.12	34312.14	37797.39	38756.16	38426.59
33811.32	36071.86	37160.44	36850.19	36351.48
38904.74	38535.1	38030.99	39920.44	38243.03
39102.13	38645.43	34829.46	37541.89	37910.7
39642.49	39003.84	34656.79	35336.94	36969.18
39850.89	36214.33	39453.04	34922.17	39295.29
36366.53	36468.08	39585.74	39056.3	36063.23
38099.67	37373.5	37818.07	39917.25	38707.23
39112.85	33101.8	36262.53	34830.36	32224.11
39803.8	37678.75	39554.27	38746.37	34442.99
35816.25	38630.03	35158.21	36708.94	32098.22
37308.16	32847.38	35746.07	33124.65	32517.96
39660.24	37298.28	34255.21	39159.57	38798.84
39183.98	37941	35907.86	37190.32	34853.98
35435.04	36265.07	31984.65	35817.74	33139.87
39999.07	39193.26	39901.29	35852.89	38740.3
35821.09	33394.61	37948.21	37067.21	38321.18
32358.8	36538.16	39290.78	39458.86	37684.86
34581.19	36567.32	38317.87	38301.15	38500.91
38231.39	39447.27	35714.63	31993.94	27960.47
39094.51	36792.79	35386.01	39133.02	37994.45
38874.53	34420.47	39021.94	30071.76	36595.38
35279.46	39238.83	30898.95	39010.75	37572.86
37684.11	37811.09	34060.99	37185.52	36060.62
37569.55	39670.32	39267.1	37592.95	32723.13
39719.75	34906.38	37107.16	33873.05	35419.82
32944.14	38309.16	39895.39	36394.2	38909.76
35173.02	35963.24	39919.45	38674.43	33113.81
38369.9	34991.35	39461.39	38374.77	39465.61
38279.26	37672.73	39739.5	39093.11	37743.43
37977.1	38463.81	39070.48	35915.63	37875.48
38246.48	36211.81	36276.79	38995.69	39188.13
36692.98	35550.8	39481.7	38621.46	38180.89
36907.65	39276.79	38527.84	37630.91	35829.64
38887.08	37522.66	30694.26	38817.64	37353.56
39625.79	37979.71	38554.54	38970.97	36645.83
32356.56	38338.75	36867.15	34449.15	38069.44
38374.72	39892.23	39571.3	35855.49	36691.36
37809.16	34529.22	39330.95	36837.91	34117.99
36687.86	38270.18	37099.63	35560.39	39485.04
39303.95	38330.27	39579.48	38232	38207.38
38533.92	34900.1	34538.7	37737.38	37786.54
32850.17	33685.81	38425.54	39825.56	34463.1
32793.79	38715.78	35102.16	38844.24	36792.58
37917.42	34502.11	36631.08	36336.15	32702.21
34542.52	34189.96	37257.01	38771.56	36527.67
35907.09	34487.62	33870.28	39473.98	37964.6
33962.6	36654.14	24590.23	37956.37	37832.48
37413.64	33955.38	31937.51	38197.92	35336.2
37970.51	35651.82	36848.06	35753.9	37216.14
33315.75	38377.27	37197.63	36906.64	37555.88
38724.69	39131.73	38178.57	38197.31	36783.39
32329.87	37436.51	33718.98	38049.89	31865.36
38820.28	36829.24	37271.05	39185.93	37324.55
30991.58	38157.1	38841.82	39696.73	34298.86
35053.6	36101.11	39710.81	39287.86	36335.02
36917.15	39653.82	34949.13	37194.19	38354.68
36931.33	37580.5	37988.19	38965.83	36071.33
37229.98	34863.87	38057.38	37334	38555.29
39338.41	38746.92	37455.93	39690.99	38940.07
34099.2	37577.55	39850.44	35958.61	38639.3
39110.66	32877.58	35452.52	34243.12	33586.54
37046.92	38324.25	39043	39012.68	39601.75
38910.53	39460.17	36364.68	36228.55	32048.88
38468.4	36610.97	35721.38	36730.07	39934.21
36312.95	34997.57	36096.38	38690.97	37298.61
39438.49	33312.34	35911.85	37466.99	38111.9
35656.67	36065.17	37758.89	33052.84	39959.88
30042.28	35451.05	35516	35456.38	39085.41
31826.94	35889.39	34515.83	34448.49	38659.74
38250.41	37759.52	37897.05	39103.2	29943.36
39427.97	36450.23	34244.77	35256.78	37698.18
35034.41	36832.6	32214.07	38465.73	31818.36
33585.69	37378.98	39465.34	35154.92	37153.33
37077.29	38936.34	34706.48	39716.17	39377.33
38601.59	33076.65	39425.64	34142.58	34398.73
37512.72	33947.36	39154.1	34098.82	35765.07
38563.71	37171.83	34281.95	37977.4	38921.24
37011.86	36164.72	37566.5	39889.84	38391.65
34415.22	37698.2	35773.2	34720.96	38923.66
38983.64	37338.87	35963.59	35872.95	38467.94
39604.49	38937.66	38697.98	34895.4	32474.34
39667.06	38911.01	38665.36	38059.65	35960.55
35929.7	39581.34	39689.84	36123.31	31802.67
30938.56	37946.97	37026.3	35979.17	35364.51
32321.31	32594.47	32822.9	38226.85	35835.84
31809.19	32474.26	39744	38727.71	39185.59
33739.96	30619.6	32628.72	36285.15	38777.56
32642.28	39683.62	31539.95	39652.42	33542.07
36748.45	37156.51	35458.04	37682.97	38920.5
37477.77	36280.28	37238.41	32038.2	39503.92
38776.7	32865.27	39429.15	33903.17	39860.81
37956.65	33792.77	35841.35	36843.33	36207.27
36713.8	38079.15	36906.27	29908.6	37863.98
33222.02	34181.75	34944.19	36378.01	32179.06
38617.02	38255	34153.19	34971.31	36477.18
37875.98	39589.13	38121.69	33412.5	35596.81
39088.99	39744.75	34593	37312.5	39264.85
38025.87	37806.44	38867.66	35876.79	36090.69
36381.05	34059.89	36414.68	37755.15	32446.42
39701.17	33599.18	37017.38	38132.17	38427.31
38412.54	37791.53	39957.81	34880.66	30105.6
33914.81	36889.01	38605.17	37932.52	34275.93
39027.4	38118.85	38899.62	34667.55	38145.71
31764.82	36628.03	36114.93
