# Supplementary material for: Hybrid Symbiotic Organisms Search Optimization Algorithm for Scheduling of Tasks on Cloud Computing Environment
Source: PLoS One. 2016 Jun 27;11(6):e0158229. doi: 10.1371/journal.pone.0158229 (PMC4922590; doi:10.1371/journal.pone.0158229)
Supplement: S2 Dataset — (ZIP) [file pone.0158229.s002.zip › left-skewed/lefthalf900.txt]

36444.39	39123.21	39452.02	29520.96	39285.97
39854.09	38993.75	31729.32	34966.65	36380.05
39662.61	39555.03	36430.41	39392.19	27025.58
37639.58	36467.18	37168.58	32215.71	38303.74
37823.02	32813.89	39447.58	34737.08	31076.24
35067.95	37416.92	38048.52	37928.11	35924.83
31863.28	38597.1	39529.79	30882.11	38127.33
37832.7	37098.05	34827.03	31996.55	36487.24
37544.93	37739.46	39089.97	34657.82	38507.86
36228.2	34165.86	39051.37	36761.45	33426.16
39432.47	33668.25	34415.41	38817.34	37817.47
34931.88	38945.7	38483.44	37774.56	39143.35
34388.28	36134.37	39672.62	34065.34	39314.39
38333.16	36503.49	35435.75	36608.49	34153.66
36738.62	36510.2	37711.06	37463.41	34806.08
38475.35	37106.61	39422.36	37859.93	35255.57
38558.01	38041.88	39346.72	36452.55	38414.51
37154.05	39165.7	39146.66	32812.77	39669.54
38279.97	34976.86	30493.81	37872.03	34677.94
37297.42	37869.34	37242.39	37634.87	38728.24
33085.38	38592.2	34983.53	39950.54	38044.68
39383.25	32907.61	35907.32	38891.54	39941.95
39472.39	37297.4	37496.85	33661.75	37802.03
38981.2	37233.52	38951.59	36063.38	36315.54
37721.81	35981.99	39678.42	33614.69	39486.11
35788	34825.16	36668.91	34680.61	38787
37011.86	34446.79	35075	36106.06	33810.4
38268.84	37816.63	34163.41	35053.03	33856.88
30766.82	38172.09	39228.21	35649.2	39212.75
38107.64	37101.08	39784	34549.53	37575.58
33019.33	39304.75	36822.72	34562.44	35666.57
35399.04	37177.61	39993.76	36693.94	36497.62
36660.87	38287.56	38631.65	38781.98	39931.94
33138.03	38509.34	36559.62	37501.44	34274.96
38031.76	37377.49	37923.69	38499.44	39746.23
36067.26	38073.02	37573.9	39458.7	34301.21
37969.9	37481.49	39546.12	37038.89	38350.11
39534.5	39139.16	33701.7	37564.68	36215.03
35403	34336.75	38923.21	38180.88	37719.5
35138.43	39824.82	36071.31	35091.22	36652.11
36685.57	39870.14	37886.42	39558	38554.9
38125.44	33643.02	32984.58	35596.44	37515.57
39060.52	35865.5	34970.53	38192.9	36137.27
38219.71	36025.66	34763.29	33607.76	39425.89
38615.02	39693.07	34402.57	38815.25	36212.39
34036.3	38737.54	39227.79	35578.56	29636.58
37239.93	35940.46	35168.78	36359.54	38742.12
36365.46	35111.48	33755.05	36774.61	38741.27
36187.42	32063.11	38721.68	34245.05	38328.61
35522.35	39594.81	37270.18	35048.96	33521.3
31799.15	33243.9	35669.94	38764.65	39010.95
33026.25	39472.9	38605.64	33948.58	30848.6
38418.74	38052.98	36019.2	35791.42	38046.43
34721.01	39938.27	38965.73	31446.78	37818.99
35679.49	37941.43	38543.74	35862.92	34575.03
33384.24	38806.79	35508.69	38457.73	36762.85
39278.84	34212.38	37137.39	32776.07	38598.66
35842.32	35601.81	32623.64	35862.89	37244.07
39474.43	38213.65	35670.45	35285.83	36472.19
39833.66	34790.99	35998.09	32773.31	36693.26
33474	37146.41	33620.15	33802.76	39239.42
31330.59	30271.66	34579.08	39105.91	37261.15
36606.49	37770.07	35010.95	38660.05	39720.12
37658.13	39113.83	38555.19	35487.5	37903.42
35330.56	38787.84	38500	32380.92	37551.51
37553.13	39864.34	38901.85	39728.66	39297.29
34846.51	39938.2	38224.85	39767.56	34836.19
33476.2	33901.44	38549.51	38175.49	36602.48
36914.46	37153.26	37706.62	36857.01	39314.11
38979.26	36956.54	37843.87	39645.4	38397.28
39712.47	37237.5	35390.56	36871.4	39049.03
39878.29	38334.08	35039.81	36218.82	34298.7
37079.89	38515.2	35446.65	38719.45	37405.38
39933.71	38309.4	39669.52	38057.68	33553.25
36265.48	38450.52	39490.85	37362.92	35351.93
37579.24	36893.02	32151.95	38463.28	39567.85
35582.2	39904.43	36278.55	33127.96	35559.18
34468.1	36973.45	39433.54	34616.9	33921.84
32841.54	31888.87	35499.79	32514.98	38407.66
38531.75	35442.24	35596.96	34233.25	38271.05
37913.52	35727.84	35861.45	33766.39	35461.32
37260.26	36673.68	38877.23	36307.63	36754.23
37823.52	35713.57	36786.62	34249.33	38519.9
36344.77	36094.5	35732.78	39013.47	37352.51
35426.95	30336.28	29250.18	34287.25	36577.62
38661.61	36474.35	36915.32	38014.16	37000.19
39513.12	36124.2	38547.94	37891.55	39467.31
36118.58	32589.3	31963.84	38252.37	38543.73
39848.95	34860.02	33765.37	38703.49	34784.63
38305.55	37181.94	39392.75	36646.07	36405.39
38815.56	37522.44	39575.83	37186.58	38811.36
36802.88	37844.04	38027.6	36464.83	35876.83
37706.04	38267.82	36324.67	36521.95	34718.48
39677.31	35494.36	37215.68	37789.02	37476.5
39125.64	39565.94	35900.18	39758.27	36434.91
34122.06	38957.56	38012.04	31302.9	33456.98
32817.9	33695.11	38514.55	38385.18	37453.28
34060.62	36895.56	38832.87	34447.57	37765.7
38491.29	39477.72	38142.22	36354.21	39232.58
28110.46	37152.61	37153.73	37168.01	39509.87
39445.33	36003.69	37429.9	34243.78	36428.06
34601.56	34964.82	38753.74	37582.75	39534.83
35718.8	36820.39	37962.28	35306.1	39721.76
35905.28	38201.45	38806.37	30723.94	33064.02
34354.55	36281.19	39180.02	34175.17	37579.69
35230.33	39681.93	38664.81	37308.24	36508.7
39540.19	38455.79	39595.87	37003.93	32239.21
38586.51	37393.49	39576.04	29724.78	34848.38
37942.28	38463.98	39964.08	36599.9	38871.52
34641.14	34769.77	36947.94	37174.72	35761.04
38526.43	39918.59	36572.94	35973.96	33433.31
38557.73	39199.98	37259.44	35656.78	35492.89
37569.06	37564.33	33395.36	39198.65	35320.07
35015.18	36830.85	38694.44	29674.99	38491.45
37444.85	36727.91	34128.44	39933.17	33205.55
36196.14	37574.93	31707.61	36042.53	39824.77
38508.8	38215.31	35190.35	38215.79	37947.84
33540.53	34802.58	36565.3	37983.7	39592.53
36603.82	39560.95	37804.89	36212.81	39922.52
33027.29	36236.54	37858.69	38205.65	33622.06
33298.37	32316.58	35403.96	39782.34	35101.35
36944.52	38283.82	39877.59	38653.74	32268.76
36991.93	36561.52	34355.37	32039.29	39346.81
36470.17	38046.34	35754.47	36521.83	33688.57
34387.23	37576.56	38282.9	35539.76	34312.56
37264	36632.8	37569.91	37795.84	37044.27
36702.02	39166.1	36171.05	36075.83	39341.38
39136.65	35171.82	34713.4	37615.32	38256.01
35568.56	39007.33	34131.69	32550.02	35697.15
32698.14	39878.74	38399.85	39994.48	38456.45
36158.12	35684.96	36875.76	39461.65	37765.57
35869.02	39898.38	37150.99	38651.54	35525.04
38115.88	39359.89	37374.6	39708.91	39273.67
38677.67	39827.59	36371.05	35457.98	39671.52
36074.85	39412.61	36102.32	39644.54	34458.2
39006.69	33455.6	36005.55	33888.83	28966.37
37395.45	38149.09	38399.39	38796.84	36546.73
35360.79	39209.55	39772.98	35221.45	39309.79
37634.81	34979.47	37097.47	39531.6	37957.12
37853.7	35731.14	30708.89	36955.41	31112.43
39024.48	39922.59	37454.35	35381.64	39291.8
35426.43	31393.67	27661.97	39773.31	36588.23
36145.99	39417.89	37585.03	38434.32	37355.9
36627.09	30284.95	33811.17	37899.01	39290.87
39320.6	38544.26	31643.05	39930.53	34991.02
32453.38	37809.73	33019.18	33848.14	35581.58
35338.06	37116.91	38928.46	37554.35	39741.35
34237.81	39477.65	37754.49	39375.18	39455.42
33866.25	37062.42	36630.09	38503.06	39664.15
33585.29	36235.13	38547.83	38343.19	35437.91
39952.61	37059.72	36481.15	33935.51	36209.47
36699.46	37850.14	36391.58	36073.6	39992.85
38354.37	37696.26	36484.33	38697.55	36640.26
35504.62	39293.81	34889.45	36527.71	36350.64
38352.27	33847.19	37607.33	35404.56	37622.83
38678.83	39397.4	37602.9	39753.07	39557.51
38706.41	36965.9	38661.1	38785.53	32006.23
37871.12	35602.72	34420.67	32227.95	34925.64
37671.79	35963.31	38222.76	34710.11	36481.79
39168.63	38523.14	36181.14	33722.49	35278.04
27271.19	35445.84	36742.34	33706.38	38096.02
39822.3	32796.53	39117.72	39461.31	36237.58
39457.5	39654.7	39592.38	39227.96	36067.88
37250.44	36609.85	35366.19	37386.23	38289.03
37859.33	38049.33	36561.87	39120.53	39200.69
37248.14	39607.18	37665.72	39306.48	35356.77
38539.42	38400.63	38426.25	28551.32	34302.7
36252.45	31998.29	36262.47	38063.28	33829.89
39871.94	39299.27	38437.59	36507.89	38264.76
39813.7	35562.4	39638.64	36908.5	36852.68
33701.65	36368.62	38602.97	38266.53	31941.36
39778.71	34806.73	37957.5	37423.2	37109.63
38282.17	35366.78	36039.78	29766.92	31107.09
35329.8	37807.87	30489.11	39412.16	34739.37
38641.19	37729.96	33457.64	38263.67	39701.58
35940.54	32357.18
