# Supplementary material for: Hybrid Symbiotic Organisms Search Optimization Algorithm for Scheduling of Tasks on Cloud Computing Environment
Source: PLoS One. 2016 Jun 27;11(6):e0158229. doi: 10.1371/journal.pone.0158229 (PMC4922590; doi:10.1371/journal.pone.0158229)
Supplement: S2 Dataset — (ZIP) [file pone.0158229.s002.zip › left-skewed/lefthalf800.txt]

37617.26	39448.44	35429.61	39905.09	39091.75
38285.88	34197.96	39174.87	37934.68	36514.33
36680.91	38131.07	39226.92	38555.78	37957.59
36495.78	34071.09	35823.93	38878.88	36276.82
39028.38	36187.36	37713.93	34053.48	35510.98
39909.21	32889.99	39135.2	37782.39	37148.52
39854.55	39242.96	37236.8	39406.34	36088.1
35643.27	33133.13	36195.21	37855.4	36660.99
37847.65	36035.45	36494.22	35069.11	37859.07
38555.89	34531.6	37717.44	35875.16	37500.06
37212.28	36250.77	36739.52	38876.9	38044.47
39680	39755.38	35466.32	38944.25	35292.63
39553	35755.97	38638.49	36209.18	36381.32
35900.66	36357.76	35272.78	39715.48	38752.32
36930.47	36542.87	38347.64	37907.7	37392.02
39692	32479.52	39736.63	38306.18	32577.58
38349.51	37548.52	30827.74	39927.28	38863.03
37640.32	37600.57	39931.3	37712.44	37418.7
35070.69	38543.85	39189.09	38630.75	39777.79
35419.73	34355.96	31872.21	39900.88	37774.78
39811.99	38633.62	37713.97	37012.16	39403.51
38012.66	38278.69	38668.6	37663.86	34891.27
38564.78	39593.35	38108.53	39495.19	37600.36
37156.23	37379.57	34887.75	36087.19	39713.49
33623.1	37387.23	35283.64	39167.24	36680.16
35953.02	38496	38184.17	39937.73	37783.94
33228.55	33804.35	38942.69	39593.89	38937.14
38455.76	39022.87	39827.64	39233.47	38359.54
31765.64	39269.17	34610.65	35485.94	39740.53
39216.49	38542.71	38583.53	37154.3	33642.52
39373.76	37972.68	38786.88	36550.51	33999.09
38127.92	39484.09	33581.57	37998.77	37076.54
38937.39	39943.95	32204.82	39265.01	37630.73
34547.93	39728.07	34259.78	35523.57	39549.52
38543.02	35883.73	34523.77	38125.78	35860.12
35214.4	30481.67	39113.01	38741.59	37183.01
37244.61	32369.25	35165.78	35097.55	39517.63
34282.32	39950.74	34136.73	37703.93	35546.82
33496.44	38956.66	38884.22	37155.24	35824.99
39108.04	37578.61	37606.85	36376.41	35349.92
37438.1	37590.16	36577.05	36494.4	33866.48
34398.11	35119.45	39421.28	39194.32	37291.42
34300.6	37056.71	38560.14	38441.55	37684.59
37097.71	36826.41	39097.29	37046.34	37749.68
38472.49	37522.98	38473.08	35353.09	31496.15
39553.19	36898.43	37214.89	32990.39	38162.54
38504.04	39144.38	37998.36	36153.36	38813.32
39297.01	38347.76	32524.28	35685.84	39033.69
32632.19	38386.79	38329.49	39344.91	36303.93
36908.06	32969.23	39131.18	37263.02	37025.27
36711.21	36117.76	36536.31	34967.07	32739
38589.88	35420.19	37170.86	32365.69	38539
30872.31	38164.7	37735.98	39308.29	37957.61
34723.97	35187.75	37423.41	34888.44	29529.43
29084.32	39883.88	39338.42	38599.1	38281.04
37578.7	39423.6	38099.06	37080.22	37907.57
36714.15	36865.22	37231.69	35712.05	39207.44
37073.37	34455.82	38972.02	38537.31	38805.37
38703.16	36963.45	37597.6	38813.23	36560.47
39301.73	39040.38	34875.43	31209.83	39005.64
38835.7	34791.88	39523.48	33706.61	37694.85
38791.79	39556.81	33807.07	35197.63	29973.76
39219.78	39028.24	37832.14	39045.08	39834.81
38389.53	39700.33	39580.88	38640.41	33084.35
34559.65	37824.91	36693.69	37015.49	39056.7
32865.27	39163.05	30290.18	35548.3	38682.65
38183.43	38885.63	33484.45	35636.91	35386.04
39940.29	35454.44	39547.68	39727.8	39959.44
32590.62	36405.87	37584.55	37015.17	37248.68
38584.2	39376.04	39682.38	38660.91	38612.1
37332.73	39521.36	38257.79	31050.75	39211.23
35573.1	36049.7	35401.42	33262.99	39200.15
37627.7	37694.84	37992.84	37805.72	36872.17
39680.39	39649.92	30571.24	37950.73	36789.61
38198.84	37245.51	39999.25	38464.35	35853.14
37780.32	39667.36	36970.21	33714.56	38242.21
38352.09	39331.02	37193.86	36203.51	35777.39
32951.6	38318.43	39259.07	35670.43	35472.51
35736.67	37875.11	33895.89	35054.47	38407.14
35305.62	37200.27	35654.26	37285.23	36260.44
38730.86	39517.12	39324.42	39665.41	37221.38
38499.76	35699.28	33479.03	39319.23	36167.08
39788.5	38210.62	29035.21	37513.59	35014.9
31225.14	34530.58	39233.74	39531.5	37593.18
36056.73	34386.15	32580.2	32161.89	37543.64
34496.28	38937.88	39694.23	38791.74	38472.33
37292.11	33398.65	38004.95	39122.47	36228.65
37636.12	39884.76	37675.76	35813.78	39842.45
37113.81	39150.87	35135.61	39106.21	35203.48
34554.6	36220.85	39544.55	37689.92	39006.57
38269.87	38899.24	38793.57	35896.18	38522.51
33158.43	37897.81	39220	36405.36	37011.22
39997.97	35545.94	32956.89	39361.69	38804.52
33178.69	30878.99	36628.2	39124.89	33578.39
38328.86	35509.48	39218.92	37001.3	38042.59
38014.73	39811.13	38894.86	34272.73	34068.97
37881.88	37167.26	39006.33	37583.03	34658.89
38610.23	37052	39329.61	36857.88	26949.19
31805.37	36129.95	38743.54	38115.45	38577.72
30646.76	35637.86	39411.34	38058.15	38779.96
39974.04	36220.48	38815.42	37091.1	36373.01
39643.07	34101.08	33146.81	35435.78	35127.5
34994.58	37296.69	37165.43	35283.95	37684.27
38282.24	38388.02	39857.99	39197.21	36624.27
39284.69	32153.71	38834.61	35536.95	38264.86
38426.6	39798.75	34986.63	38504.63	38297.13
38258.39	38066.3	39148.26	39459.92	34521.16
33056.05	39991.73	33484.52	38873.27	39806.23
38713.4	36247.06	35915.64	37243.61	35785.98
32988.55	38147	37571.71	39893.42	33149
34210.07	37158.04	38207.46	37778.35	32343.42
36896.77	34073.09	38778.1	38098.08	39132.96
36661.38	38745.46	38272.3	36468.69	38372.73
34772.41	36983.7	35594.62	39546.62	35881.99
35124.01	37723.86	39876.19	39740.43	39333.53
38702.32	38691.05	39589.75	39666.57	38425.33
34433.65	37723.43	36281.81	38628.1	38334.43
36078.5	37547.61	36797.31	37979.86	35005.18
36210.92	37215.4	38029.47	39782.37	38218.36
36049.14	39984.78	36396.14	29076.26	38416.94
39681.92	38618.17	36092.96	35651.7	31350.09
39865.74	32174.73	37430.37	36100.91	38945.57
38630.11	35933.05	36981.89	36104.09	36369.9
35867.94	39007.33	35344.44	37474.91	36878.43
38223.14	38678.77	37734.62	39749.08	34822.15
35309.3	38796.11	38569.46	39474.02	34622.16
33825.31	38785.46	37787.15	39344.17	36772.08
39758.47	30510.37	39729.3	39427.97	37332.85
33899.88	39638.02	36454.05	32811.36	32417.34
37627.9	37907.5	32602.41	34827.28	39896.64
35711.71	34403.1	39169.16	33917.3	39840.7
38676.21	38788.59	36593.55	39111.44	39494.91
34090.15	39466.9	33228.52	37993.95	30414.82
38219.48	38503.03	35259.5	38915.27	37357.9
30185.08	35803.33	37724.28	34129.72	39297.03
33344.59	37578.86	39690.33	38694.87	34620.64
34327.96	38438.91	38876.6	39498.56	37295.48
39128.6	36337.03	38881.81	33570.93	29561.97
35151.45	39011.1	33658	38790.4	38389.57
36791.61	38485.08	38235.39	39657.86	39782.63
38514.6	33510.93	38726.29	33429.49	37641.62
38551.56	36087.1	34201.04	36196.12	35381.79
38728	37402.3	35180.77	35707.9	34149.71
34746.62	34764.41	39524.12	37463.58	38202.38
37412.72	29796.93	35366.5	39644.64	38874.49
36538.58	34631.08	35388.77	39371.54	36497.25
37893.89	39185.28	39668.99	37026.86	35456.09
32446.01	36502.25	37819.8	39544.53	39793.91
35626.53	38924.12	35487.95	37928.35	34429.14
39618.09	36247.02	35794.92	38091.65	32367.32
35123.47	32757.42	35619.09	35439.83	36237.35
39754.22	39199.35	38988.03	36435.86	38722.46
34107.78	37579.31	37230.98	39589.5	35399.86
36824.59	36414.92	39788.7	37572.02	34007.5
35875.81	39260.19	34201.21	38814.91	39303.5
38682.98	37972.49	38923.95	38509.8	38105.58
38981.26	35151.25	38169.49	38883.24	38789.88
37395.1	39783.23	35866.22	32946.76	34618.82
36171.36	36255.91	38614.48	36119.86	33597.95
39394.94	35844.68	35345.01	39315.32	39612.86
34241.57	39996.97	32030.72
