# Supplementary material for: Hybrid Symbiotic Organisms Search Optimization Algorithm for Scheduling of Tasks on Cloud Computing Environment
Source: PLoS One. 2016 Jun 27;11(6):e0158229. doi: 10.1371/journal.pone.0158229 (PMC4922590; doi:10.1371/journal.pone.0158229)
Supplement: S2 Dataset — (ZIP) [file pone.0158229.s002.zip › left-skewed/lefthalf700.txt]

36714.14	33554.39	38825.62	39685.72	37681.2
38599.54	38118.5	37409.9	32249.92	37972.57
39261.66	36043.28	36663.25	38884.03	38096.69
38164.09	30936.22	35778.53	37770.1	32919
35259.43	37572.44	39318.43	38348.27	35707.16
37082.02	26072.96	38934.29	33121.54	39568.41
32513.51	38025.7	34800.31	38493.2	34447.03
39207.43	37304.22	39807.79	37759.73	33975.35
38629.86	39610.28	38675.21	32950.96	35103.83
39054.98	36890.46	31800.29	33700.84	36373.28
34090.97	38627.76	37549.73	39505.69	37612.43
38928.79	33334.69	37280.47	36931.43	37927.87
37278.01	39922.65	39385.97	36451.86	37337
39461.11	37571.69	38334.87	36299.18	39005.04
37937.15	35250.29	38503.82	34593.57	32450.84
39050.6	32424.62	39257.13	34924.87	33455.63
32254.27	35660.17	37031.98	35586.87	28617.01
34172.56	39844.34	39291.34	34145.3	35591.6
37625.03	38228.08	34524.2	35776.46	33885.1
31266.08	36601.45	30147.74	36188.19	35162.78
39477.54	35404.31	36280.3	31558.38	37418.54
36564.29	34628.8	36241.01	36960.7	38593.63
39811.57	38182.51	38722.71	39655.82	32965.58
34505.92	38251.61	37065.98	39671.05	38727.94
36334.85	37736.92	36105.04	33918.75	35262.14
39799.98	36406.11	38646.13	36369.71	38973.39
37587.2	35227	39607.54	36513.02	39767.77
35699.6	39053.78	37450.41	35276.71	30889.01
39894.65	39476.5	39638.94	35187.35	35631.36
33655.24	39574.96	36774.37	39740.13	38473.11
37791.45	38156.56	39832.67	39804.16	38677.19
39447.55	36840.04	36930.01	39740.49	38592.87
37568.67	37274.06	38820.82	39913.11	37600.24
34419.56	39969.14	39409.17	36295.06	36898.8
38101.01	39273.91	39637.37	37194.3	38145.29
35794.97	35602.96	38516.61	37422.98	37084.56
39283.02	34061.12	35932.49	35863.64	38035.86
34315.91	33347.74	38140.31	37185.69	36011.92
37509.88	37200.75	39618.09	38218.63	34956.01
31241.58	38367.44	32600.64	39923.86	39072.31
39029.03	32889.61	38084.91	33219.65	38677.18
39883.21	38081.32	36835.86	38300.96	34655.13
35063.02	32996.23	39840.68	37999.67	28745.68
38020.26	33399.96	39065.16	36302.78	34560.51
35601.57	39400.85	37383.37	39408.97	34087.48
33015.21	39392.38	39469.97	36249.95	33191.06
38596.86	37801.89	35248.46	37554.27	32963.01
38847.82	38000.74	38045.12	33895.87	38939.58
37702.65	34670.49	37849.62	34780.13	39407.22
35842.38	37811.6	38110.6	36021.03	38247.3
35547.01	37620.65	38792.38	37300.91	38535.27
37574.27	39558.31	34268.42	37428.73	36212.43
33730.56	38180.98	39789.06	31669.05	34361.34
36107.65	30907.12	37879.52	36320.42	37030.74
35287.59	36072.95	31933.62	28629.55	34501.56
37332.37	37036.27	34192.94	39201.4	39049.28
37544.55	30136.07	37209.94	33882.46	39260.42
39654.88	37709.78	32934.06	36138.97	33156.74
38145.21	37094.31	37742.59	37269.09	34972.8
38177.8	37353.98	39635.84	38939.94	36885
34899.54	35890.29	37139.16	38692.35	35948.42
33579.68	39496.74	35885.56	37592.94	39497.14
36585.44	35506.58	39440.92	37452.82	39718.85
37289.54	32586.22	39494.29	38637.04	29221.54
35090.12	32532.06	36636.38	38772.05	36089.26
35883.44	39341.51	39615.19	39862.51	33594.46
36471.96	36882.49	37105	39607.18	38133.17
36896.36	38475.26	36395.44	34955.77	36424.71
39000.88	38037.19	34552.74	34519.74	38342.93
39639.8	36200.5	37292.34	36675.64	36066.12
33883.15	37592.75	36773.8	37250.18	38385.95
37753.39	36490.71	36139.13	37841.55	39490.19
38517.51	34119.5	39511.74	37820.76	34944.15
38738.26	38971.74	39098.51	34755.62	36938.32
37682.52	36902.96	36842.41	33916.04	39795.27
34151.69	37306.01	34264.55	37121.46	39339.95
33196.23	39295.34	37442.29	39923.53	35475.14
36283.51	34543.44	39537.19	39123.08	38177.56
36710.75	36770.2	39355.23	37975.23	37922.01
39057.98	37473.58	37582.08	39841.9	37516.08
29446.69	38296.08	39104.03	32111.79	37270.31
39587.62	33356.47	35144	37691.27	35284.24
37413.76	37570.13	36908.97	35199.41	39448.27
35192.41	39774.87	31721.09	39456.06	38321.35
37397.57	34657.45	36652.15	39246.97	38731.42
33969.04	35897.54	35881.32	37336.03	36607.3
33516.12	35940.65	38965.12	38462.21	32546.37
39579.81	39378.07	38238.26	35606.13	36974.44
31766.57	34469.01	38633.68	31958.93	36036
37594.25	29476.12	37150.57	36249.05	37863.96
36170.43	32638.02	38839.35	37251.43	38756.41
38383.61	39548	39509.81	34676.52	38111.04
35526.26	35668.67	34874.11	38235.78	37420.02
39665.95	36168.91	36474.62	36745.44	39479.4
37186.3	38449.24	39213.7	38138.08	38438.88
39755.08	35404.17	36551.61	31955.04	31552.81
36481.83	39415.37	35034.64	38522.91	36698.02
33785.22	38782.13	34547.25	36182.59	35934.63
37142.98	38049.2	38697.21	36226.36	38839.2
33916.59	37463.56	38526.86	30643.55	36784.92
37643.28	35927.63	38953.1	36413.4	36712.36
38854.71	36084.1	36449.72	36279.8	35420.21
34734.15	34830.01	34026	31151.69	37873.95
39524.28	39008.72	38503.82	38751.4	36668.04
37757.38	35365.99	38504.62	38586.29	38368.35
38638.08	39831.3	36428	37636.26	29641.58
39906.87	34278.32	35779.38	39790.19	34937.45
37229.05	35210.16	38449.85	34336.36	39222.3
38107.2	37937.62	37250.21	37718.13	32741.13
37047.37	33485.01	33461.94	32497.97	33055.46
38973.71	36147.15	33296.01	36585.18	38358.24
37760.03	36979.65	36862.2	35080.29	36866.43
36915.41	35363.47	32152.04	38687.13	37607.08
36696.72	39053.72	36479.93	38710.62	34001.96
34482.27	38622.73	38513.8	36546.95	37642.6
38430	37920.47	38763.76	39165.61	35330.46
35476.45	30873.45	37966.8	37733.51	37899.18
37985.8	37850.61	38773.93	39350.99	29359.31
32532.7	38458.84	38226.76	35343.75	33996.42
37941.34	39474.44	35427.29	39761.46	38837.44
32700.84	35237.34	36895.57	37036.24	38550.17
38706.22	29267.63	39070.63	37522.35	33169.56
34806	33129.91	35785.96	39832.79	34605.34
39412.47	39634.77	32942.71	34534.99	32548.9
35233.39	39821.64	35941.85	38762.6	37861.68
36195.03	39706.05	38928.02	37615.47	39363.22
30470.2	37757.04	39353.43	33487.85	37227.32
39679	35687.08	37050.65	36806.84	38281.3
39451.76	36727.74	35887.8	33338.44	39435.51
37390.54	35120.45	28284.44	36930.02	38454.97
38177.17	37478.59	37427.15	33216.71	35687.52
39823.19	37863.48	36410.05	34602.98	36819.23
34372.68	33824.63	36385.47	38067.45	33676.23
30260.87	36816.98	34739.53	34322.41	38763.72
36207.46	38829.19	34248.16	34986.2	38560.12
39777	35787.11	37747.56	31395.26	30996.6
37060.98	32294.4	36701.82	34039.21	31402.91
38638.93	39351.18	37385.01	37599.94
