# Supplementary material for: Hybrid Symbiotic Organisms Search Optimization Algorithm for Scheduling of Tasks on Cloud Computing Environment
Source: PLoS One. 2016 Jun 27;11(6):e0158229. doi: 10.1371/journal.pone.0158229 (PMC4922590; doi:10.1371/journal.pone.0158229)
Supplement: S2 Dataset — (ZIP) [file pone.0158229.s002.zip › left-skewed/lefthalf600.txt]

37299.13	37204.03	38601.9	32297.94	33156.3
34658.14	38590.62	37706.85	39940.67	38496.7
37889.68	37645.2	37715.86	34214.92	36691.86
39019.44	38444.73	36908.76	39403.53	25367.26
37736.03	39863.68	35849.89	38086.97	38655.32
34298.82	34827.01	36037.15	38995.46	39841.88
35523.13	36354.18	39429.04	39660.52	36803.28
35943.44	36754.36	35467.27	36702.7	38848.26
38599.75	39087.69	39442.07	30680.53	38619.12
37310.26	39592.22	36254.56	37626.92	35988.04
34596.93	38728.97	32979.64	38774.02	37221.7
39904.8	39985.07	37964.25	39783.88	31656.64
39382.98	36750.15	39361.15	39029.56	34566.95
37402.09	35875.06	34918.62	38896.6	35278.18
39218.88	39125.46	37758.03	36741.65	33652.22
36349.81	36598	36940.54	38672.51	37687.87
39426.67	38702.41	35725	38002.52	36542.7
35862.64	35341.75	39800.14	38191.85	31434.33
38849.15	37638.94	33838.28	37955.02	35741.76
32869.87	39884.75	33555.57	34042.33	34610.2
38746	35932.44	38878.41	39654.68	39042.52
32976.48	37920.64	36336.29	34268.66	30932.32
34397.75	28998.66	36317.62	34882.86	37363.58
34034.93	38798.57	34614.36	38806.28	35570.43
35847.71	32766.59	36843.99	36908.92	33486.05
38707.96	37668.61	38707.55	38307.08	33780.01
37444.22	36542.27	36594.93	36715.41	35894.46
32186	34676.27	37078.66	39974.88	34237.78
38736.15	37626.09	39590.64	37224.18	36980.97
39661.5	39060.99	38533.79	38069.51	33881.15
34610.33	36098.99	38630.68	39241.69	36988.46
39184.08	39384.92	37393.25	34538.01	36081.91
39052.5	37311.82	35795.44	38829.45	37433.98
37124.82	36102.57	38268.27	37675.71	37894.42
39138.09	39313.67	32521.63	39661.85	36807.77
38281.78	37528.97	37684.71	34937.19	36169.54
39870.96	37666.06	34849.45	39792.64	37317.08
39171.14	34226.4	39702.21	35519.52	39585.35
37139.03	33528.05	33753.7	39664.09	32625.37
39728.16	34828.94	36233.36	36267.91	37973.3
35388.3	38000.89	35586.31	35525.42	35665
39279.31	34609.79	35794.36	38762.33	36406.16
34340.51	39028.98	35976.47	32063.56	35075.45
35105.48	39102.59	32158.23	38171.6	34342.82
39673.8	38546.49	38665.05	35381.73	38267.5
38072.02	36312.43	34568.64	36171	33981.99
36825.28	38786.42	30195.32	36560.21	39880.7
39445.89	38272.06	37792.85	39416.26	37275.73
36919.52	33906.83	37529.51	35468.09	35953.79
36002.05	39215.36	39163.01	37201.67	37394.86
39943.28	38343.2	32855.64	33630.01	37510.23
33769.18	39802.42	39149.02	38399.86	36441.4
36139.76	27089.58	37404.4	34299	34614.91
33357.48	38591.52	33502.99	33064.63	37325.59
37940.58	39080.78	36507.42	38556.96	39374.56
34244.59	36416.45	38868.49	37826.84	32523.74
36989.07	36106.41	36447.15	37910.53	39539.91
39004.41	33483.84	38524.36	39062.49	39472.36
37637.78	35847.29	39666.6	34116.68	37532.92
36714.78	36421.83	33353.19	34303.75	36265.28
36723.5	39236.1	38372.31	35118.19	39856.76
31994.84	39572.08	38726.81	34300.84	39943.09
36458.49	35631.47	35708.48	38816.56	36305.66
38715.52	31819.83	36100.74	35999.15	39291.66
36027.46	34195.27	35301.87	38587.6	33106.53
39984.07	38040.3	31982.59	39151.7	37589.82
38055.5	33353.46	38906.36	38529.61	36228.47
38470.03	37640.73	38711.24	37791.94	34693.77
36352.64	36269.68	36214.43	39382.41	28421.3
39049.89	36878.8	39718.14	34597.38	34937.23
34665.95	34711	39682.17	37412.29	35972.94
37995.18	33258.05	34867.36	35452.75	37586.37
39042	38407.72	36777.95	35883.82	38119.55
38684.29	38140.74	35032.58	39495.25	31260.49
38728.08	36898.24	38928.25	38238.51	36778.84
38656.74	39756.21	39092.57	39204.85	36272.2
35108.84	39042.26	36465.11	34302.38	32746.11
38766.29	30919.66	38077.95	38816.68	36332.37
38866.68	36141.64	37606.02	38463.04	39380.94
33544.39	36546.69	38346.27	39001.99	36363.74
36922.73	37067.79	35412.97	34909.96	35521.36
37311.62	36674.82	36035.37	34961.89	38733.83
39255.01	38031.32	38205.31	38731.27	34246.87
39120.43	34657.5	34144.2	38119.3	36045.56
34116.19	35381.37	35807.19	38849.55	32865.48
39525.23	39959.21	35102.4	37192.55	33809.64
34502.78	35149.9	35155.21	33977.63	38034.57
39206.86	34154.36	39510.12	32439.5	35476.15
36596.15	37854.47	38590.94	36226.52	37472.29
35166.72	36118.36	34922.05	36262.17	39069.91
34908.39	38177.13	39952.91	36479.75	39952.4
39548.99	39756.98	38054.77	35452.21	34720.91
33615.51	38492.45	31840.65	36200.27	29933.93
39021.12	37842.71	38495.62	37346.25	39256.1
37371.7	39167.96	38917.36	38938.91	37383.23
39854.34	37749.32	38884.83	35279.13	36636.88
35814.4	37783.36	37746.65	36887.2	36505.71
33717.49	38252.06	39440.16	35166.84	30646.4
33111.49	36644.46	32787.49	34576.75	39760.53
38663.38	38706.52	38042.47	37564.44	36475.28
39351.33	36691.88	38836.93	36022.43	38316.71
36588.85	35421.47	35361.12	38239.19	35310.44
31704.4	36363.21	37803.58	35499.9	38441.87
39822.52	39213.27	37029.97	38979.27	39243.92
34361.14	37910.89	31725.1	39835	38831.17
37965.99	39164.9	31169.88	35649.24	37675.39
37075.08	38962.19	39696.17	39827.13	34690.32
38988.24	34354.84	38731	38902.71	33987.41
37594.43	39684.53	36762.28	37267.09	35676.97
34573.56	34056.93	37647.84	36373.67	36575.68
39398.97	36371.7	39721.63	38517.14	35898.76
37009.08	31317.01	39110.9	38878.27	35306
37815.3	39503.63	36519.94	35053.45	38743.34
34105.48	39176.87	35530.44	37996.11	36971.7
32189.04	38748.66	28991.44	27601	32745.6
39676.13	34760.86	38202.76	36448.12	34956.32
37188.4	37753.46	36973.01	37602	31003.95
37209.68	30891.04	39396.26	36698.87	39676.78
38786.06	37453.89	34976.01	39572.35	37315.4
37669.49	39230.48	39271.43	39098.53	38324.87
38694.89	39915.06	34107.54	35706.47	39693.81
39899.09	39925.56	38889.62	39268.03	36804.73
37809.62	31959.64	37482.08	36239.8	37603.52
33020.84	32236.8	39788.72	38401.73	30849.79
36212.81
