# Supplementary material for: Hybrid Symbiotic Organisms Search Optimization Algorithm for Scheduling of Tasks on Cloud Computing Environment
Source: PLoS One. 2016 Jun 27;11(6):e0158229. doi: 10.1371/journal.pone.0158229 (PMC4922590; doi:10.1371/journal.pone.0158229)
Supplement: S2 Dataset — (ZIP) [file pone.0158229.s002.zip › left-skewed/lefthalf500.txt]

35118.92	38913.61	38487.15	38698.79	37723.86
38377.24	37868.72	37886.49	37049.23	34394.71
38642.82	35504	32232.68	38657.12	34922.86
39945.44	37071.48	38279.35	36845.39	34170.62
32239.33	35805.96	38547.73	35815.67	38180
35457.15	35860.03	38163.6	35310.06	36554.84
33933.74	39884.05	37194.03	36826.14	39471.76
39958.6	39967.38	39590.1	37927.48	39841.72
38416.74	34538.3	37348.57	39608.34	34214.98
38763.67	37583.17	39829.27	33109.02	34324.63
34956.02	39918.6	37144.58	29199.39	37413.56
38052.67	34311.51	39968.2	34757.97	38456.48
31984.98	37817.57	35522.56	38586.06	36871.46
37647.01	36784.41	39834.76	39639.55	36325.38
39042.79	37606.68	39116.54	31915.64	36223.97
37543.18	38591.92	36858.6	31614.4	37004.26
36522.5	38921.5	34187.38	37255.46	28325.02
36686.16	38752.62	39170.13	36288.6	31421.55
38286.68	36446.81	31021.8	39321.84	37184.61
38736.08	38867.68	30312.35	39367.36	36243.44
39565.25	39840	36166.75	35959.05	39514.18
39865.18	32279.14	36507.18	38599.4	36424.28
38391.36	38435.06	35728.87	35609.03	38566.87
37006.5	36711.03	37702.32	38466.31	39107.86
38667.66	36370.62	37343.2	34986.33	39384.33
38807.54	39479.29	38580.14	37608.66	38935.12
39158.46	39468.36	37806.96	36910.89	38556.75
38127.84	39803.19	38723.33	36231.73	39816.86
35599.26	38581.08	36854.13	37903.12	38831.17
35292.61	38499.23	39925.83	37475.52	35539.66
35182.47	35731.12	35048.4	36680.75	39587.84
34024.38	35783.27	36724.56	36514.09	36855.26
39072.22	39809.68	37554.43	39846.23	30804.03
39929.15	35055.6	38825.4	37461.38	36945.5
36747.09	37806.14	39537.8	33196.23	39545.5
38153.1	39612.17	39979.3	39808.92	36076.93
34684.53	33874.04	39119.61	30043.68	39334.9
38085.28	38913.2	32390.76	38953.95	36261.05
36186.47	39822.73	39607.73	36751.07	35786.78
35444.83	36810.11	38816.94	36231.92	34980.05
36312.24	37967.44	35415.68	36649.29	36346.06
38864.97	37713.13	34216.18	35135.19	39897.66
30886.04	37767.71	35762.79	38954.69	38695.08
35111.31	39458.34	34951.27	38172.91	36407.33
33925.08	37490.31	39668.91	37911.02	39242.3
34610.31	39617.04	34670.02	34916.29	32052.68
36979.09	37675.66	31813.13	37740.82	38799.15
37286.38	39542.29	39649.77	39782.27	36184.84
39885.8	39216.48	38675.13	38576.61	34908.19
38125.62	35829.34	30770.09	39768.99	35111.47
35972.83	39370.13	34665.92	38497.19	39754.83
39890.19	35412.24	35248.69	38087.87	33178.94
39024.14	38953.63	38216.32	35741.09	36907.97
38839.59	38258.75	36766.39	38379.41	38632.14
39029.79	33546.23	38063.97	34237.55	39748.29
39141.17	37629.02	34090.71	38891.68	36535.65
37514.94	38236.82	39505.74	39883.07	36190.63
37406.21	37257.62	35106.23	39641.79	39868.31
32895.57	38507.21	26847.84	34300.48	39332.26
33422.68	39396.72	39318.42	38838.63	35413.42
36613.26	38705.39	39557.73	36153.12	34528.89
36297.77	34819.89	37675.31	37698.61	33971.73
36303.58	39216.26	38872.31	39916.22	39064.45
36878.92	39622.31	37656.35	37946.46	35309.05
35416.41	38441.24	35998.33	38617.23	35070.67
39108	34045.55	34094.97	32830.87	39848.95
36361.04	36014.49	37980.22	37367.47	36376.28
38945.09	39877.42	39293.87	37925.65	36479.01
35920.2	35046.74	36310.79	37780.4	36318.06
38275.74	36490.11	37673.8	33504.01	30679.86
39535.62	39390.28	39176.18	35544.01	35991.2
38512.01	33727.87	35254.84	39111.19	38494.64
38007.2	30722.63	37601.99	38473.74	37985.43
38411.66	36948.11	35504.71	35527.34	39124.14
34900.57	36212.38	37712.5	39891.4	36855.82
35520.29	30198.64	35073.82	39497.55	39434.25
32554.12	38481.6	36927.48	37752.55	35845.55
39271.14	38843.82	36873.66	36120.09	34772.58
39209.96	38827.85	36252.67	37198.21	38815.1
39699.48	38745.11	36392.36	39026.43	31643.98
39611.14	39793.23	31808.35	39597.86	39724.83
36646.05	39142.43	32543.48	31069.61	32024.97
36119.34	38430.17	35974.94	37274.69	38888.18
33827.55	34973.07	35734.83	39092.87	31765.85
38201.65	39752.51	34917.79	39024.16	31130.88
33647.56	35999.41	34944.01	39750.74	30610.94
35390.3	38904.7	39261.89	37305.24	39538.75
35829.42	34066.26	33977.79	30549.64	31833.18
38151.21	37854.71	33943.34	38002.39	36231.84
38638.21	37455.21	39764.13	36265.27	35880.13
36997.43	36352.59	33956.96	38491.46	38636.69
35164.87	37204.83	38709.5	36793.78	37053.84
35354.81	37936.07	38779.47	39874	38566.47
36890.94	37209.05	39224.2	39655.39	39901.81
39528.14	39713.45	36193.66	37343.84	35561.48
35595.49	33850.54	34994.53	36164.31	39170.06
30110.11	37649.56	38673.13	38219.7	35645.95
39088.54	39421.13	38199.73	35597.72	34668.27
38385.47	39294.33	39007.83	36130.82	37580.41
36096.58	39173.73	39058.43	30972.91	38679.37
33395.52	31502.06	29873.51	37465.78	37726.78
