# Supplementary material for: Hybrid Symbiotic Organisms Search Optimization Algorithm for Scheduling of Tasks on Cloud Computing Environment
Source: PLoS One. 2016 Jun 27;11(6):e0158229. doi: 10.1371/journal.pone.0158229 (PMC4922590; doi:10.1371/journal.pone.0158229)
Supplement: S2 Dataset — (ZIP) [file pone.0158229.s002.zip › left-skewed/lefthalf400.txt]

39426.48	34209.94	34625.42	38395.35	31893.7
36416.64	30850.9	30914.41	34756.62	36452.14
39290.8	37498.05	33580.95	37734.51	34801.57
39183.61	38222.81	37704.06	38801.49	38982.65
39293.84	34643.6	36466.12	35934.5	37477.82
34403.89	38959.9	34582.21	39428.79	34185.73
30207.07	37524.02	32021.78	29200.91	38733.15
36205.38	38828.49	38391.64	38963.88	35480.18
39959.37	37639.39	37306.57	34959.19	38336.38
38324.38	36968.33	32915.32	34505.95	36310.84
35383.83	36894.74	39319.89	39160.63	37543.25
36208.9	38425.12	36387.17	35017.92	32668.8
32843.27	37252.73	33578.13	38877.01	38900.4
39870.7	37769.57	36384.56	34400.16	39822.66
37942.16	36564.36	38855.97	39889.75	34688.88
39795.2	33691.91	38260.62	30708.25	36969.99
34819.73	37311.61	39117.5	39218.42	36855.43
38854	38385.97	29855.46	35803.63	30806.08
38882.64	39618.69	39150.39	39317.33	38650.2
34065.93	37525.02	38708.23	36152.37	39330.24
36332.28	29911.3	39980.76	39342.22	36693.01
37659.84	38849.27	39449.29	37315.13	39992.72
35207.67	34394.43	39780.3	34956.16	37197.84
37962.17	36231.5	35887.29	33750.51	34480.37
33531.34	39628.79	33411.92	37075.56	36179.69
38027.82	37745.62	29735.48	39135.37	35561.75
39890	36845.89	39932.16	37787.09	37361.09
37396.59	38943.23	36354.9	36801.75	37810.77
35217.99	30950.38	36017.49	34622.1	35699.45
36518.64	37528.08	37373.4	34963.23	39610.51
36136.82	32841.66	35281.31	27139.65	36143.49
39063.68	35284.3	38080.05	37265.42	31575.48
39366.38	39779.18	38962.22	35010.73	35177.33
39178.95	35824.05	38993.9	39779	38487.54
33428.64	39817.7	36744.03	38341.03	33429.32
39091.07	34845.11	39828.48	37131.79	34296.1
39416.97	35756.68	39086.09	37263.48	36376.88
27458.46	36228.38	37266.32	38857.01	39283.74
34153.52	37571.44	31347.79	39721.16	36611.2
38918.87	38824.86	39519.44	36874.13	39440.92
36387.1	36155.41	35846.01	38409.99	34632.65
34703.79	36368.36	34301.81	39009.68	36534.4
39419.69	36964.05	37343.37	39680.49	34425.01
36212.31	38723.32	35625.75	36374.27	38203.84
36128	36557.63	38517.26	38006.05	38690.97
39042.32	27658.82	38563.8	36322.64	34855.5
35332.8	36945.55	38491.52	39556.59	37736.98
37351.32	37074.2	38102.13	37141.56	37104.19
33469.9	36581.41	31300.98	39169.52	39752.77
38241.67	28836.19	37517.52	38788.01	35133.8
39007.68	32676.54	35661.66	36900.74	35372.43
30645.19	38275.52	35120.67	37209.99	33279.28
32719.92	31681.35	37766.8	37583.27	30661.54
39854.81	39247.64	34473.98	28629.07	37216.19
38191.98	37949.73	36268.22	39946.67	36633.36
35771.8	31897.41	30361.49	34738.09	37395.03
29696.61	37952.15	37000.93	38623.84	35446.37
35053.7	31164.89	37314.75	31971.84	39340.27
32663.95	34068.74	38398.65	33354.88	39161.2
35016.93	30941.52	34837.88	37426.67	39137.8
39701.13	34444.86	35503.38	36495.68	36749.72
37690.6	36572.48	39396.53	36690.84	37805.03
37600.99	34024.19	39497.93	36413.71	39191.65
36796.17	38131.3	36514.72	35337.52	34019.52
38524.75	38235.2	36158.39	34966.73	38304.16
34485.98	33582.28	34362.42	38006	35626.4
36860.39	34672.39	39045.83	35442.43	37174.88
36259.43	39855.64	39389.07	33313.66	39776.72
34348.63	39026.61	39258.1	38394.12	36514.94
33998.05	39992.72	35756.85	38348.35	32252.57
36946.2	37236.37	35561.89	37583.78	35613.04
38463.75	37854.36	35002.27	34777.58	30013.48
33720.66	36129.51	39532.12	38367.12	36914.43
38457.94	34404.97	34343.7	35372.08	30060.94
35715.64	39030.11	37157.1	35789.69	36675.53
39742.31	37502.97	35660.75	37736.39	38388.01
35178.97
