# Supplementary material for: Hybrid Symbiotic Organisms Search Optimization Algorithm for Scheduling of Tasks on Cloud Computing Environment
Source: PLoS One. 2016 Jun 27;11(6):e0158229. doi: 10.1371/journal.pone.0158229 (PMC4922590; doi:10.1371/journal.pone.0158229)
Supplement: S2 Dataset — (ZIP) [file pone.0158229.s002.zip › left-skewed/lefthalf300.txt]

34383.14	38970.74	36071.23	39468.19	38680.21
37422.69	39984.7	31116.67	39658.54	34794.92
38020.8	36845.11	38166.8	37424.98	36521.82
39477.23	35750.11	35181.52	37214.95	38320.95
39787.49	38362.01	39897.03	35958.09	39341.48
39490.13	39507.68	37647.49	37566.35	35916.38
38762.39	38212.58	35578.94	38138.83	39614.1
32875.72	37415.36	39491.05	38782.06	39434.9
39101.38	35636.77	39819.78	34295.77	39434.53
34443.57	30968.12	35030.59	36021.31	38292.58
37869.19	32859.4	35403.55	36732.56	36692.27
39305.89	39381.39	32418.97	38220.47	38030.04
33900.28	33385.9	31858.95	37585.77	38953.86
34426.96	37346.68	39556.76	36697.95	37086.6
36384.35	39372.76	37312.33	39251.55	39642.23
34454.66	32655.72	33535.86	37869.16	37182.33
38447.36	39851.74	37797.72	34580.31	39519.44
36484.56	35178.01	38538.18	37113.74	36099.86
32805.1	38339.44	37210.36	34323.37	36201.89
34751.49	37541.04	37473.6	34355.37	35018.44
32964.5	37640.88	36908.34	37126.71	38379.48
32697.72	36000.4	38309.19	39073.95	39658.74
38341.82	37028.68	36770.42	34618.16	38893.36
38770.82	37652.69	34935.9	35653.48	34582.35
38314.19	39680.97	39270.05	37327.35	39731.5
39662.24	39458.55	37834.34	35691.74	29523.25
39976.48	32440.6	35815.76	38560.99	36123.3
36154.18	38605.86	39963.93	37406.19	39635.22
38702.84	38714.8	37019.26	37581.87	35963.29
39448.96	38661.03	38744.53	39871.88	39305.89
33814.79	36929.76	39296.9	38842.01	35976.92
38911.43	38149.48	36183.4	38320.34	39930.13
37931.74	39811.55	39901.45	36260.41	32393.36
39626.8	39655.4	39469.88	38610.51	39173.33
37970.08	34979.66	35786.61	39573.28	38966.24
32014.05	38316.62	32820.81	37638.25	39902.96
33600.83	37072.18	39629.73	37569.66	36577.39
38722.07	37834.29	35499.9	35070	39863.17
39374.46	35040.81	34887.53	38909.38	38627.81
36908.73	38786.55	36803.15	39037.29	37287.88
38523.77	37472.87	39243.03	39089.29	34948.9
37223.72	39755.4	33735.94	36929.96	38756.64
37777.35	34170.49	39529.02	36002.43	31777.69
34447.1	36580.19	35100.74	37280.65	39966.15
35522.37	39968.78	33122.05	39026.89	39088.79
36567.62	34619.54	38689.02	34858.66	39700.55
33941.39	35095.13	39775.42	39204.11	38261.26
36533.28	34186.67	28975.38	37952.62	34024
38782.82	36853.76	36978.51	39051.41	27966.83
39850.12	38103.06	36999.18	39654.2	33165.98
35114.48	35684.32	36883.4	37387.58	36396.02
38952.62	38999.31	38915.09	34879.83	34069.25
38667.75	32216.24	38212.52	36388.51	38470.7
39440.54	36807.15	39588.42	34875.77	33673.27
30845.28	39730.3	36529.77	38405.13	35559.09
35358.28	39400.69	38006.77	38533.38	38030.35
38430.96	36854.66
