# Supplementary material for: Hybrid Symbiotic Organisms Search Optimization Algorithm for Scheduling of Tasks on Cloud Computing Environment
Source: PLoS One. 2016 Jun 27;11(6):e0158229. doi: 10.1371/journal.pone.0158229 (PMC4922590; doi:10.1371/journal.pone.0158229)
Supplement: S2 Dataset — (ZIP) [file pone.0158229.s002.zip › left-skewed/lefthalf200.txt]

34730.08	34597.01	36348.42	33589.79	39558.72
37842.94	37689.82	35865.38	29440.5	39438.54
37834.27	39367.93	37837.3	36477.32	36442.35
32164.41	34734.91	38922.03	39630.3	36054.05
38745.44	37276.57	37812.25	39600.02	38543.82
37177.61	36891.11	34977.31	37434.84	36427.41
39800.11	37800.06	37308.5	36696.26	39158.44
35886.77	39387.86	35371.13	32574.28	39287.38
35720.3	36233.15	38670.22	38956.98	38753.08
35288.17	34460.99	39158.74	29704	36962.67
34007.97	36862.18	37601.77	39914.41	39060.6
35077.1	36398.04	32416.71	38429.77	36491.27
39297.03	36614.34	35716.95	35507.57	35043.32
37908.01	35560.45	34326.18	32081.84	36796.73
32088.59	27332.87	39632.83	37943.26	33060.14
36533.53	36761.26	35730.87	37512.89	38573.27
36196.94	36667.98	35414.5	39926.51	39947.62
38095.8	33832.98	31877.79	37323.49	32205.92
39352.14	36137.78	34124.81	39430.62	32193.82
34068.57	32780.44	35664.76	35119.86	33323.03
38699.59	37275.95	39356.9	38021.99	39772.55
32450.19	39786.6	39061.76	37118.2	31362.75
37755.57	32349.27	39537.84	32732.73	39808.53
37849.23	39860.06	33631.43	35049.02	35614.21
36380.02	39283.2	33550.75	36894.6	34253.6
37636.44	35914.95	38794.13	39304.57	38349.73
31953.4	37234.22	38184.07	39611.43	34396.03
37449.77	39876.99	37812.77	38635.5	38717.76
39174.74	34060.58	39748.77	36123.99	39110.76
29496.95	38155.64	33936.26	34888.65	39884.49
37600.79	37425.16	37003.56	36228.88	37506.35
36071.13	27055.01	35861.37	33197.24	36033.25
34941.36	39816.27	36445.64	38927.85	39873.78
35356.96	33748.48	37249.13	34250.37	33372.76
30774.2	34280.54	36812.16	38623.44	37799.76
38851.87	37422.84	37542.98	39841.09	38585.22
36190.93	34045.91	33444.29	34768.06	39760.1
37837.75	38840.98	39837.25	38524.84	35552.29
38163.23	36726.49	38857.46	35777.86	37716.66
36793.37	39660.14	35871.84	32843.38	37566.17
34457.15	38731.75	37845.66	38282.24	36257.92
39237.61	38121.43	34715.85	39870.99	34039.27
39580.53	39489.19	38730.72	39892.88
