# Supplementary material for: Hybrid Symbiotic Organisms Search Optimization Algorithm for Scheduling of Tasks on Cloud Computing Environment
Source: PLoS One. 2016 Jun 27;11(6):e0158229. doi: 10.1371/journal.pone.0158229 (PMC4922590; doi:10.1371/journal.pone.0158229)
Supplement: S2 Dataset — (ZIP) [file pone.0158229.s002.zip › left-skewed/lefthalf100.txt]

36646.73	37730.87	35080.9	39894.96	34507.3
37799.28	28690.9	35020.08	37842.4	36887.94
39853.22	38320.39	38800.19	36935.83	34806.57
39803.43	29140.22	34334.85	34853.89	38514.05
27730.77	38872.18	31280.09	33517.3	31680.29
38489.09	38670.36	37596.3	38357.95	36978.69
38971.32	39540.64	39966.78	36884.73	37316.42
32319.83	35990.03	31641.38	37894.59	34547.69
39320.63	36872.66	32389.26	38644.15	37926
37390.73	32730.26	34513.25	33676.65	35585.46
36986.86	38485.15	32003.34	38618.2	37019.86
38300.45	34239.99	34287.08	36527.48	35166.49
36578.54	38119.56	29879.19	34884.41	35219.83
38077.73	39878.39	35609.2	38114.29	33151.82
36694.23	38880.59	37763.63	35742.36	37925.46
38883.56	38942.52	38016.26	34889.38	36448.28
37200.11	38295.21	33107.34	37229.74	39201.82
37735.69	39310.16	34844.14	33946.48	39238.56
33658.74	35424.66	38462	39986.06	35745.56
34623.59	37873.37	39575.23	36684.25
