# Supplementary material for: Hybrid Symbiotic Organisms Search Optimization Algorithm for Scheduling of Tasks on Cloud Computing Environment
Source: PLoS One. 2016 Jun 27;11(6):e0158229. doi: 10.1371/journal.pone.0158229 (PMC4922590; doi:10.1371/journal.pone.0158229)
Supplement: S3 Dataset — (ZIP) [file pone.0158229.s003.zip]

Archive with 11 entries (10 files):
- right-skewed/
- right-skewed/righthalf1000.txt
- right-skewed/righthalf600.txt
- right-skewed/righthalf500.txt
- right-skewed/righthalf400.txt
- right-skewed/righthalf900.txt
- right-skewed/righthalf800.txt
- right-skewed/righthalf300.txt
- right-skewed/righthalf200.txt
- right-skewed/righthalf100.txt
- right-skewed/righthalf700.txt
