# Supplementary material for: Hybrid Symbiotic Organisms Search Optimization Algorithm for Scheduling of Tasks on Cloud Computing Environment
Source: PLoS One. 2016 Jun 27;11(6):e0158229. doi: 10.1371/journal.pone.0158229 (PMC4922590; doi:10.1371/journal.pone.0158229)
Supplement: S3 Dataset — (ZIP) [file pone.0158229.s003.zip › right-skewed/righthalf1000.txt]

54770.41	22100.56	22526.35	35135.26	43654.67
34599.18	28977.21	28152.48	29184.54	35207.67
25715.47	22312.36	46219.62	37550.59	24041.38
26857.73	25600.75	23988.89	27110.06	23586.32
31083.78	38173.24	34841.24	22554.96	33005.79
22514.7	20425.33	39884.38	25516.17	33806.92
29773.26	33620.63	23565.02	20222.03	25363.91
24774.71	26682.98	28088.76	23121.98	32608.95
30169.17	24790.62	20109.35	21646.11	26062.63
23147.42	20278.79	31990.79	32484.65	37357.13
29223.62	30913.65	36448.24	30126.67	28612.47
27532.69	33941.11	27160.76	22711.13	24406.22
41166.93	38482.09	30670.84	29618.2	35588.58
26139.45	37987.82	24290.54	27907.58	40568.02
21113.67	29046.67	32307.88	29769.71	37565.52
22956.1	44483.6	31396.29	39341.89	28806.41
24077.79	27494.63	34701.93	23541.11	21436.08
22546.54	28253.04	25606.2	30470.7	32842.17
23861.51	36284.19	21257.95	31986.01	47384.82
23555.98	33028.72	36964.47	44339.24	20440.43
29820.05	22705.87	24790.74	24034.89	25320.87
42387.77	38963.85	34720.33	20229.68	27989.13
31555.45	20629.13	20960.67	25589.29	28194.11
28076.69	31305.57	29539.72	32504.29	23883.61
33816.96	24889.66	29129.99	31317.89	33054.31
24086.63	31157.83	20358.64	21495.91	43728.18
30298.99	40272.76	42581.85	28007.04	21759.93
30681.42	26519.07	20758.84	21697.65	22715.15
29755.03	34760.49	30805.14	25312.54	26610.01
30894.09	35537.91	29877.42	38911.02	44829.73
29277.88	26974.38	24808.22	50951	24454.99
26980.64	32507.27	28309.25	20324.31	28514.07
20300.54	22360.55	44688.43	30296.48	20969.02
32305.65	29682.96	32095.49	35599.98	53874.99
28918.99	20054.12	38382.83	38929.94	20950.72
30859.82	20702.98	27353.96	31551.99	39471.79
21131.83	31823.66	47730.27	21827.93	22636.01
36094.3	25017	21577.43	34441.53	25148.91
20435.81	24183.89	33879.37	26140.72	24482.82
36636.99	20240.17	38002.38	31999.41	34803.9
34394.63	35745.44	23939.83	39146.99	46909.88
23109.09	41028.8	40593.25	22742.37	29441.53
32858.25	39818.18	24318.13	36287.42	40088.46
33281.73	21206.71	20808.18	22833.28	22838.42
30244.12	37540.47	21171.18	34794.44	28196.48
20019.03	26776.02	34864.34	36269.75	24543.51
23963.71	29004.26	28358.87	24365.2	20340.09
26284.27	36627.65	24449.56	34152.44	23611.11
31766.15	24412.35	34791.26	21644.45	32372.76
23557.56	52552.71	20187.14	22550.32	30922.85
29861.98	38608.23	35609.55	30677.85	20547.08
29983.86	20682.99	20327.29	31049.2	21645.01
43141.87	20107.18	30385.69	25109.87	25640.09
21027.38	32112.04	27260.63	38717.56	23415.21
36265.2	20291.92	28387.56	22753.1	29726.37
24771.16	37626.1	42633	30328.9	31007.76
24549.87	35501.22	23466.58	25198.67	32596.61
31299.49	24857.44	39588.68	22782.19	30994.19
23669.33	21343.67	37990.33	23601.4	33967.31
21211.88	31256.07	24186.87	46183.18	31020.2
36067.51	24319.53	45962.53	31222.21	27059.75
21792.16	28035.04	36593.61	22111.27	30454.39
43097.69	38520.4	56246.95	43921.93	24801.12
33549.05	22323.06	46484.94	27031.73	24919.55
30248.27	25555.9	21683.41	21890.02	20793.04
29581.4	25501.99	44467.67	22176.72	24124.38
30573.2	20261.64	40960.6	36261.28	22627.22
22836.73	20547.23	24378.35	39703.7	20368.38
31004.35	24268.88	36833.72	41718.8	33332.61
23857.43	26549.33	23200.26	36413.04	32810.65
42032.01	34276.28	30262.52	32851.97	22171.5
31543.86	32676.56	36029.99	37087.66	28798.02
20117.85	21918.72	22666.07	28046.74	28072.21
33720.14	23762.64	28975.3	28016.56	24098.96
27609.64	25233.02	25382.97	28143.9	31467.6
26433.01	26693.77	32071.77	28055.77	26012.29
23822.57	28015.7	23701.41	20615.23	23741.97
23658.82	36662.83	26199.02	24418.29	27026.77
30093.64	40132.48	25065.7	43460	31874.62
28651.63	43462.93	26315.5	54389.64	39798.83
34812.32	28314.58	38280.29	21185.9	27361.35
25947.29	36688.69	45461.28	27423.84	26947.71
22481.6	35931.96	21447.85	36463.65	32042.71
25988.19	32702.58	20765.53	31483.65	28734.89
22864.16	20498.34	37096.39	26718.93	25603.66
23237.08	21239.11	21886.13	21078.41	28597.9
37119.78	22115.06	22495.33	20497.62	22856.24
40819.77	31368.9	25993.12	26070.66	26890.87
42428.47	42981.76	28149.58	41950.4	24190.83
22918.77	24116.19	23780.04	20171.87	29498.09
43093.61	28200.43	33876.71	45489.24	20973.2
30896.23	31107.29	31191.95	28119.69	27836.89
22831.44	21809.93	26842.53	25647.14	32553.98
39131.97	33443.05	36029.62	41127.67	36485.4
23911.79	22094.42	36892.89	35610.63	48164.35
26155.42	28772.44	34606.36	36274.94	27190.94
33085.55	33993.41	20496.33	20666.77	35123.67
24119.63	20309.14	32474.83	39882.15	35745.03
31571.45	26060.88	27216.67	50006.35	27565.21
32398.79	36736.85	25958.1	28708.09	33891.07
27998.79	42764.93	37700.49	27333.52	39708.64
28882.02	34952.8	28843.25	30709.07	52304.14
33392.45	30018.14	46086.21	22342.87	25818.97
27821.48	26559.76	24148.88	20490.65	24382.07
23452.84	36435.19	38884.63	40225.98	27922.78
36329.87	26785.71	37935.84	25257.55	30222.09
48761.82	44343.65	22762.6	41011.45	27571.87
36400.87	31712.01	36208.56	29455.75	20373.52
21324.63	35783.01	28983.82	24517.43	23458.36
22421.37	26072.56	24914.94	23483.39	27676.55
24782.11	25569.91	23823.07	21438.86	31364.78
30449.95	55460.29	40533.11	23280.39	52921.62
25369.19	42368.3	40787.55	26019.24	34678.26
30463.64	21547.24	36009.4	36433.3	28656.04
28529.3	20967.8	28514.83	20230.45	28128.59
37941.05	22556.26	25890.77	29770.78	21956.59
28254.61	21296.23	33028.68	30019.71	30024.66
35818.34	30882.02	40165.69	29439.67	23150.38
48577.87	20987.7	23867.77	35612.07	26170.02
31561.73	44820.87	31749.11	41656.19	21097.28
41517.09	34249.67	20664.65	35135.03	36761.16
31488.87	37124.18	39377.52	22854.31	24359.95
31238.73	22781.83	23090.33	33458.77	27902.43
28773.16	22692.46	28364.24	28222.88	20316.55
26760.69	27429.69	35377.14	36064.2	29345.78
40846.33	38058.89	40624.6	28001.51	21378.61
45821.47	20788.95	30775.45	28510.64	29492.67
22927.48	21128.39	34321.41	40937.78	27748.4
38705.07	21415.47	37198.83	20495.39	22144.43
24003.05	23453.22	22209.29	51577.82	22023.18
32755.63	32129.3	40911.44	30592.64	37181.58
29654.78	29627.45	24137.74	36624.37	39252.39
45857.34	41929.43	21252.96	26961.35	23234.29
32838.16	28394.68	31456.57	35151.64	31965.57
35891.6	22824.39	30436.16	32105.65	29717.27
24729.45	28538.27	24202.21	27539.71	24224.45
43617.83	32633.37	33823.17	22758.91	31781.24
47558.81	28973.22	35547.97	21248.67	20904.93
40231.96	26659.05	29800.18	30998.57	29982.3
52548.06	20140.14	23437.33	39610.14	28626.09
30140.7	31831.1	27690.3	51987.49	28349.57
26798.57	25327.74	37483.64	20009.69	20072.39
26211.32	23472.54	26467.93	26480.45	21826.61
37440.48	37983.69	33166.56	37368.12	30945.86
28421.04	20421.87	21778.86	22493.21	31156.16
23871.24	34530.21	24981.02	30793.42	24744.69
24546.64	21089.19	41379.37	22784.96	52205.49
22785.86	38109.3	35834.85	24861.6	41916.75
25172.8	33651.47	29992.57	28892.5	26209.98
20177.31	38696.1	26192.71	53989.38	39263.93
24430.24	24980.74	26534.41	36673.35	25329.07
21642.88	38181.46	34202.51	29151.5	31135.49
38198.77	47699.1	46018.15	27321.64	31188.28
40940.89	33170.59	23927.68	35345.2	31313.45
28846.36	29155.12	23648.35	24202.14	20568.79
40584.29	35229.6	32674.22	27899.7	20842.06
35084.57	32590.42	27502.79	25246.45	21409.88
20324.86	25889.06	35102.86	21868.05	32555.23
50456.03	28323.89	32545.2	24863.85	27680.61
33984.28	45264.2	31283.47	41731.33	24437.68
21947.57	21639.52	20104.28	24651.17	32539.04
21265.14	26535.82	42170.69	32493.67	33594.42
28678.78	26325.52	21618.38	20540.51	29405
44582.1	25882.58	43347.89	30545.22	30374.85
20334.94	29813.36	32878.16	26047.29	31252.8
32791.04	20192.69	27360.98	27605.81	26087.43
35875.03	28880.67	26651.4	28399.86	26820.26
35650.78	55870.23	26026.29	45881.15	22372.18
24223.64	31926.13	25648.55	32849.73	26673.91
20109.9	31691.41	27742.99	23082.27	23289.67
35122.64	20753.91	44605.29	30352.46	20551.27
35757.94	22507.4	28005.73	35821.7	25717.89
35647.34	28475.55	20352.62	28059.5	20195.55
32702.36	28552.81	34257.91	27157.03	25177.45
23571.7	22797.6	30057.34	42086.5	23822.25
23446.95	24826.11	30481.49	42279.28	23466.26
31776.67	39692.94	43938.56	22918.77	24340.62
53406.78	32514.55	31530.02	27279.15	23696.26
20009.67	28868.44	25735.96	24645.45	35717.21
27418.69	21620.85	21375.48	38042.3	30791.71
23838.16	26895.54	24769.05	35986.56	34266.49
20878.32	24854.31	24401.07	25355.05	33912.03
25384.18	24451.74	24468.56	27963.88	25284.05
31742.04	37004.87	46570.7	41184.44	33726.94
24730.4	31626.21	29357.98	29051.59	29246.79
27882.18	20296.44	32246.45	22204.82	29682.74
23808.4	34685.62	30694.54	21961.84	24442.97
21853.97	28554.41	41118.49	29440.88	21908.9
36219.9	40912.06	21651.48	23125.55	52074.8
22770.07	36312.42	32501.57	21908.15	29029.93
45326.35	21247.38	23998.18	28348.95	38462.09
20907.54	39278.55	21929.45	22255.61	26631.21
44590.3	43297.08	22473.85	34723.54	20267.9
27436.54	51691.44	22869.72	44131.09	32815.83
31924.98	34377.16	30977.04	36581.78	21207.44
43036.56	22329.89	20429.99	21103.66	22774.86
33594.53	22814.21	24134.41	22433.66	32974.08
20706.18	26649.59	23440.33	31581.65	37758.97
41126.97	27833.19	35018.56	31589.26	23944.89
21853.27	33525.13	33688.8	29066.14	31813.23
