# Supplementary material for: Hybrid Symbiotic Organisms Search Optimization Algorithm for Scheduling of Tasks on Cloud Computing Environment
Source: PLoS One. 2016 Jun 27;11(6):e0158229. doi: 10.1371/journal.pone.0158229 (PMC4922590; doi:10.1371/journal.pone.0158229)
Supplement: S3 Dataset — (ZIP) [file pone.0158229.s003.zip › right-skewed/righthalf600.txt]

20917.71	34885.92	42859.48	22190.87	41539.01
24023.51	26415.56	21032.73	28532.56	37849.14
27565.8	23839.05	23083.89	23427.99	25758.45
27098.63	45261.97	24090.98	21561.81	25485.59
28100.85	39481.62	20519.34	30410.8	30037.12
35241.15	36163.84	33553.45	30004.52	27050.7
27966.44	27808.48	26074.13	29149.91	32811.11
24555.85	23885.68	30268.63	31380.69	51344.79
33730.69	22405.75	24399.97	21917.63	37825.89
28051.53	22667.85	35134.34	48080.2	47061.75
39546.1	30048.82	34184.28	27739.03	26884.12
37778.63	37737.16	24353.14	20748.09	38338.5
26656.6	45336.76	41216.71	29806.37	33072.3
20289.79	31605.77	25748.09	42816.35	32747.43
44701.12	41790.39	24268.24	24869.4	35522.96
27342.29	35348.15	28256.29	27411.67	25541.72
24436.65	26022.18	24984.04	42898.72	38337.66
40314.86	29701.41	30557.12	37239.5	27963.05
21998.28	34960.26	26212.22	20712.25	25646.18
43652.75	31173.29	25839.02	41680.14	27111.93
35611.43	24693.2	27277.81	41918.97	20677.84
29187.88	23294.23	41484.11	35545.9	22991.58
37861.91	36316.67	41727.06	40779.72	42739.17
30771.78	27256.69	36082.98	24199.36	26983.58
27386.01	29687.64	27701.47	32461.82	37688.8
31286.83	43086.55	25130.13	34639.68	20401.17
24760.56	29675.06	24216.98	37625.64	44834.98
22128.29	37312.63	25979.75	28353.43	28300.26
31789.96	38109.37	23254.92	21325.64	23373.5
43304.36	27560.46	39266.99	20395.56	50159.55
22097.97	30498.34	38310.22	26386.71	22596.36
32726.58	33628.4	23335.57	26193.36	48507.48
38997.14	49044.59	39030.32	35431.65	28036.64
22019.18	26443.5	32131.2	33583.96	34704.14
22642.54	21795.15	41736.65	44694.31	27282.72
47734.19	31573.83	42475.54	42246.23	25019.26
24195.96	40272.12	28312.31	31621.93	35620.7
26413.46	37735.38	25043.01	20941.35	31398.87
39734.98	35482.34	21829.66	34042.12	33158.36
37502.04	22418.76	29453.64	27684.85	23634.77
21413.63	38814.32	40312.37	37147.42	23607.15
24127.55	26198.63	33971.66	40220.14	21330.57
27027.7	21296.39	24736.52	35202.27	22831.48
42856.06	26948.78	21362.02	33152.1	24984.94
25886.61	30562.42	47432.46	26905.01	21919.43
22467.54	38773.02	20084.15	40514.44	26825.72
29807.12	32189.67	50337	36034.86	37365.78
23618.44	20858.99	24825.36	48226.07	23252.55
29666.39	22438.51	27024.75	43223.82	26095.45
21234.9	28608.31	24743.2	22639.03	28804.91
24499.57	23697.18	28987.95	31262.98	33429.86
29760.41	34757.5	36517.89	21553.54	36499.09
29599.35	31506.24	22860.4	21824.3	20543
24698.32	22528.32	24348.25	27596.25	24690.68
22268.78	22798.14	28206.58	20814.3	31452.12
22938.25	31464.28	20778.53	37223.48	44322.98
28749.28	46138.27	37796.73	33043.77	20579.93
29329.16	20253.53	27246.73	30527.65	26231.01
21825.77	30371.85	30440.7	24426.6	23002.14
37212.08	22962.25	27434.99	33952.66	30151.62
28076.99	25184.46	26956.27	33833.09	33946.11
24343	35670.63	30018.98	23365.21	25030.65
24842.24	31051.37	28139.33	38077.47	26524.83
44355.53	31953.09	32075.12	38038.25	20106.34
23651.78	29178.6	36232.02	42208.95	25477.53
29869.94	31856.56	46524.61	22277.76	23470.06
25017.56	22899.72	20922.53	20274.14	20625.38
31524.43	31987.06	25417.52	20792.86	30281
35806.5	26587.27	29071.86	29883	35860.64
21923.21	31128.85	25392.79	27380.88	27080.37
31790.79	48985.4	42774.01	23790.86	34962.83
24720.2	27946	25778.45	37372.23	28252.9
38315.2	22590.9	30931.18	24655.89	35001.94
36193.5	29161.5	38256.41	27704.19	27682.27
47163.03	34324.67	24249.62	30399.1	33734.8
24603.26	28794.71	23895.31	39986.27	27219.25
27087.2	37237.68	21705.57	29314.24	30894.09
33042.31	30455.2	21221.41	26764.65	25211.5
35046.8	37139.57	26363.42	29577.71	29924.66
31888.63	34523.22	41833.14	23166.18	57532.66
22520.66	50133.08	42320.93	31095.2	24263.16
21830.84	32008.2	31626.02	34404.98	20413.42
46429.88	42752.82	30111.99	23060.67	25275.27
24071.72	28141.13	33184.86	46314.01	20732.75
25512.15	38705.56	23465.55	22418.62	25871.91
21283.65	23318.64	48268.68	32727.93	44496.32
21413.34	37907.18	32945.35	35065.45	21502.86
25522.3	36032.57	27891.18	30664.81	27240.15
35979.11	33593.65	28555.33	22858.12	26947.49
21015.67	25431.48	41104.86	20436.58	22741.67
23112.76	31599.85	28400.13	20584.11	46589.17
33641.8	23230.86	23816.65	41639.93	40119.43
28272.55	47142.65	43702.61	20383.65	20940.58
20703.12	23095.86	32215.56	21203.46	43978.49
24714.9	21825.28	20148.17	20682.6	24927.48
38414.61	20198.05	35731.7	30417.3	23939.04
29838.7	28106.83	35067.55	32692.88	22932.75
32395.51	24275.17	27761.73	22165	26371.48
32958.08	21337.33	21471.48	35229.74	24226.43
21142.46	43688.91	24007.61	25941.16	26810.93
25022.85	24464.91	26628.5	25546.22	23983.41
33626.95	22294.82	45712.66	40607.57	42026.99
45449	49169.4	20516.6	41810.85	22158.18
23444.05	22723.2	22484.51	36951.31	31308.13
29691.3	23064.62	28202.22	40791.42	25746.59
30143.38	29345.63	31961.79	21693.42	29714.39
25587.27	32903.6	22463.8	20039.03	35479.11
38895.91	30576.55	46441.07	48533.84	35783.06
33968.59	21468.71	40659.7	42329.58	30882.28
22230.85	33736.93	23253.84	48327.08	27243.59
29847.58	28438.28	35509.21	22216.82	37493.39
30851.27	27007.59	43260.91	22249.24	24693.18
28129.69	22089.82	36106.77	35121.61	39559.79
34667.1	21697.89	24983.39	21815.51	22908.59
20299.67	21486.71	28424.23	40189.87	32257.28
21966.83	20397.92	20299.13	44469.98	31855.36
22469.46	32451.03	24234.87	24588.59	31780.93
33446.27	46638.81	23679.1	30995.75	49773.44
23746.95	25235.44	41869.4	24632.65	21946.41
25925.26	26870.84	34677.19	28719.78	20971.14
