# Supplementary material for: Hybrid Symbiotic Organisms Search Optimization Algorithm for Scheduling of Tasks on Cloud Computing Environment
Source: PLoS One. 2016 Jun 27;11(6):e0158229. doi: 10.1371/journal.pone.0158229 (PMC4922590; doi:10.1371/journal.pone.0158229)
Supplement: S3 Dataset — (ZIP) [file pone.0158229.s003.zip › right-skewed/righthalf500.txt]

28501.05	20992.55	41600.54	23476.6	24631.47
34672.86	45499	24991.69	29800.24	28058.16
40424.71	44923.45	25917.33	34835.97	32794.43
38529.32	39475.72	32785.02	24622.36	32359.75
31185.06	22612.73	51833.66	38926	43428.34
30761.52	28600.33	24693.29	25105.08	22602.14
22859.84	24844.4	31851.26	29191.85	55063
32530.49	22861.12	20500.46	39136.63	34541.8
22255.95	50228.07	25323.5	27975.8	30989.78
34225.5	21472.71	28363.28	30186.55	35072.26
22615.55	24614.09	25138.11	36940.63	24204.13
23582.64	37223.57	25518.94	22200.35	27103.14
24945.73	37678.93	21167.72	30852.83	33164.24
38460.7	34139.75	25541.15	30106.71	24632.92
48336.62	35859.1	31792.37	23584.95	21248.67
22153.22	36403.37	27149.71	26683.62	31031.9
22628.86	26385.64	42655.46	25164.96	29233.97
27368.56	34868.09	22174.47	43854.46	30239.4
24448.77	22599.19	30400.35	23303.35	26865.66
23033.54	32114.1	25924.4	22721.83	29087.21
23840.63	28356.07	35407.58	32803.48	20121.01
33960.08	24049.56	25638.7	48620.21	25918.3
24420.86	25942.2	28719.39	29135.83	30537.57
26743.12	38119.99	39549.2	23742.37	29206.24
41618.62	30767.45	53341.97	34433.93	22585.73
39651.23	32094.76	22728.98	38713.23	37342.29
30781.19	23283.62	39289.11	27582.5	28271.81
37531.14	23723.19	23978	39359.27	31519.96
24207.36	22548.07	26413.18	20669.25	29996.36
42935.65	28868.22	29220.52	25587.02	35023.78
29771.82	47643.98	30391.23	22758.31	31500.93
34509.07	38330.69	21310.73	34798.87	42242.1
35725.44	23907.91	35812.05	26907.67	27986.15
32715.05	26234.3	20065.83	30536.53	28515.07
23166.13	26675.72	40716.87	21490.02	29350.13
23405.2	26128.62	24320.7	23294.15	23207.91
30058.21	45211.92	36488.47	37781.07	24192.54
40023.14	26793.33	26236.9	43183.19	37301.98
23313.35	27805.18	24370.26	24938.08	30760.67
34490.33	24303.24	36136.95	21998.21	25834.26
24098.54	20173.13	32342.71	27201.3	30068.29
33888.29	38405.16	28561.11	28228.91	26654.46
21057.66	40034.35	22080.66	42449.28	29144.67
34349.4	45308.17	30869.8	32563.45	38107.82
21196.17	21416.45	27407.67	20636.61	35486.51
23377.86	39641.25	33818.16	23278.76	40546.5
24808.55	36496.3	44811.83	27918.8	26621.34
38671.77	51976.82	26612.7	50645.38	21451.08
29891.23	32769.7	26340.69	29197.74	39515.22
25252.91	27844.81	29344.09	20499.66	32151.39
39543.51	23898.64	27324.69	21356.15	27342.16
20254.55	42427.72	36809.51	22089.26	23489.36
33145.72	22396.63	20458.5	44139.2	40424.57
27712.07	21508.49	23722.9	23359.09	33920.12
26211.23	24265.07	24103.13	21638.4	21780.55
27115.41	24023.06	36732.94	25502.42	22026.76
27144.1	25352.08	22848.86	54818.55	29915.57
43633.27	59274.06	32833.19	21550.42	28446.93
24947.72	38751.29	20346.85	22202.88	21310.97
30361.96	20204.83	24544.85	34512.18	26063.11
21965.94	38394.62	22259.82	33159.66	21269.77
27170.39	24867.63	40444.72	33682.66	28647.15
47515.98	21578.44	23742.53	21084.96	23808.65
37040.12	32887.19	30904.44	22950.79	28871.2
32655.95	23598.32	24703.99	22890.57	22214.35
24611.77	21242.63	45461.83	26257.82	32182.25
21763.8	20362.41	41869.08	23195.13	39646.07
37012.01	34670.55	36404.52	26871.33	33959.08
21625.93	25830.48	21157.91	32196.85	38059.11
25213.14	38238.91	28072.82	42354.4	23608.88
21419.59	29053.67	32810.58	20935.02	34259.08
21053.32	32039.1	25898.08	22028.82	21668.41
24682.23	24612.77	21305.94	31853.91	42595.62
30572.15	44959.99	35668.29	25907.67	25862.49
40368.85	29797.1	40322.01	24530.79	45963.08
43617.31	25961.42	24842.91	22320.69	28913.96
39551.83	38577.3	32561.33	31107.19	27515.42
28383.53	26668.58	27293.92	21701.31	20003.44
28329.92	30802.57	20105.53	32850.75	23683.24
36539.86	31703.76	41965.95	30084.66	34627.49
20649.15	44160.48	27286.77	38882.54	47446.64
30541	29294.77	22463.43	20274.16	22402.34
34547.03	20055.69	37040.71	44062.99	20441.37
21707.82	41943.4	38674.27	43323.32	28655.83
24538.13	25461.06	20338.26	40970.44	41548.46
35426.52	23640.67	26506.65	25657.39	27066.75
24332.29	30588.76	26853.08	34989.77	33002.27
25107.13	29958.95	20574.98	32143.71	31433.99
20512.66	28582.59	21272.97	44546.49	28000.36
32333.65	27608.85	45828.09	29297.14	35588.27
35582.03	32292.11	26418.3	38191.75	36278.19
22289.42	22080.94	27196.61	22299.98	28704.89
34768.28	24213.91	28961.21	21607.5	23193.94
25118.76	31926.98	27367.25	20934.8	21781.72
25102.38	41287.36	30405.59	25165.57	25483.93
24987.41	48725.67	22522.27	33790.49	24702.19
28306.43	45070.98	38230.65	22763.65	27791.51
29021.26	25389.47	27958.59	31967.94	34066.12
37373.93	33294.51	20551.89	25138.04	26306.94
37576.64	23712.18	26025.55	27330.65	25605.18
