# Supplementary material for: Hybrid Symbiotic Organisms Search Optimization Algorithm for Scheduling of Tasks on Cloud Computing Environment
Source: PLoS One. 2016 Jun 27;11(6):e0158229. doi: 10.1371/journal.pone.0158229 (PMC4922590; doi:10.1371/journal.pone.0158229)
Supplement: S3 Dataset — (ZIP) [file pone.0158229.s003.zip › right-skewed/righthalf400.txt]

21138.36	23153.81	32047.88	36671.23	38391.93
27193.56	40287.68	34388.1	22874.7	26442.45
26627.74	45372.39	20852.84	21555.87	29076.62
25154.85	33939.18	27577.63	37177.47	22635.44
21664.96	37659.79	50967.58	25192.77	42011.35
25929.47	25630.64	24864.43	37704.87	26217.72
32902.71	37387.46	24746.03	29099.65	37730.07
21485.78	30984.64	22994.34	32484.2	27278.65
20507.53	38303.87	31267.19	23815.5	40198.1
20996.39	28265.72	24511.06	24313.03	21542.49
22538.89	26854.98	22128.21	21088.93	22096.37
20758.22	20802.33	20519.11	33256.96	28220.17
41172.39	23584.92	61843.6	26712.01	27967.7
28710.08	21061.12	20294.82	29611.75	28178.15
33085.02	27651.92	27352.02	23864.58	21370.39
32922.45	33487.21	32609.36	27332.28	40730.98
29450.46	31321.28	38043.02	30614.08	22494.46
38577.87	22019.2	34697.49	29424.94	39275.33
25635.08	34113.92	24913.43	43416.01	26025.87
26563.16	21656.94	25704.52	26926.42	23741.83
24446.11	23654.92	22311.1	52090.91	23720.34
26264.56	31151.87	32815.57	20628.88	43105.24
31982.23	25318.14	27731.7	22465.93	21088.08
29160.07	21551.01	41218.43	32314.36	28536.24
43444.08	24959.14	29663.76	31334.49	21471.74
39302.41	43616.75	21860.9	38560.56	37613.59
26943.59	26883.55	28387.97	33839.42	25718.72
28901.7	36281.61	40339.79	42714.53	25913.11
34438.45	42201.1	32751.59	22989.2	25052.89
38201.02	46741.03	24396.22	26453.25	22299.22
26461.96	27484.85	27857.02	21463.17	44919.91
36007.2	21581.38	24901.61	27349.96	27039.9
33543.58	23481.41	20261.98	31860.22	27118.23
32368.38	25917.39	44196.29	52555.7	22394.33
26003.59	26146.32	27491.14	21589.35	49391.3
21490.44	34835.85	25876.61	21799.25	49054.78
28328.45	29433.24	43465.33	24951.72	22246.46
39843.62	28023.93	42784.18	37792.48	23268.6
29478.66	39664.03	23403.34	30180.83	25492.21
24675.29	26270.78	33891.66	36842.81	24833.84
40201.49	31271.33	23127.69	32171.34	26128.59
28003.07	20390.9	30089.64	26167.12	26139.95
24680.32	35762.78	21590.05	23089.83	24778.53
29019.47	32627.39	35702.53	24197.94	26072.99
43248.53	21368.54	36074.39	42453.79	29130.13
36971.54	25202.39	29900.67	31228.36	25259.94
38176.22	28039.76	48546.73	27519.51	29288.06
26031.71	20303.51	26997.81	25320.12	24693.53
37762.24	22061.42	30926.48	25802.01	28656.02
24929.69	42786.3	22485.89	22835.2	27388.17
41182.86	43778.24	21296.02	36650.06	33591.49
28062.65	26808.82	26111.91	21532.96	30491.06
24030.8	30591.51	28024.09	25966.32	26059.28
24923.45	25938.43	48512.67	24153.63	38037.4
27086.02	34788.5	27002.18	23634.88	46590.11
21935.78	36972.98	21300.62	20401.38	21249.72
33064.96	24213.25	25378.03	30781.27	34686.45
41165	33964.1	20794.9	24074.71	40437.28
21967.07	30517.91	21190.48	27693.83	45527.77
35644.11	23343.44	45035.23	21180.2	23498.06
31330.54	31771.74	25792.48	37078.65	48469.84
44238.15	33636.11	23659.32	30944.09	20462.16
26234.3	45316.84	25873.61	28564.06	29321.79
26317.31	37996.29	28158.85	30706.57	39264.54
24442.51	21367.49	22615.08	21821.71	24776.55
21861.15	35452.13	23497.41	27928.96	31821.67
27409.24	35493.92	35033.73	37416.09	28745.66
26171.71	28535.37	25359.83	48161.05	22258.44
32305.71	36472.85	23832.53	27286.16	28755.75
33686.79	23437.41	27538.96	39898.1	25700.42
27201.83	26534.35	20560.92	33311.47	32427.02
24656.88	21340.05	40322.21	20189.83	32463.31
27890.99	35241.67	28712.24	23443.73	27952.72
21436.35	35227.48	24439.08	30110.09	33061.47
33237.54	28538.8	28455.77	25154.4	28506.96
22155.62	35128.98	38112.77	23909.41	23967.8
34388.83	34453.65	26609.11	28611.14	31297.88
29318.76	30706.75	21832.08	33666.31	20117.02
40743.77	30700.66	40374.86	40060.36	25490.83
23060.31	29300.93	37590.54	24947.96	22211.89
