# Supplementary material for: Hybrid Symbiotic Organisms Search Optimization Algorithm for Scheduling of Tasks on Cloud Computing Environment
Source: PLoS One. 2016 Jun 27;11(6):e0158229. doi: 10.1371/journal.pone.0158229 (PMC4922590; doi:10.1371/journal.pone.0158229)
Supplement: S3 Dataset — (ZIP) [file pone.0158229.s003.zip › right-skewed/righthalf900.txt]

24834.26	35928.73	20645.45	39278.37	20607.35
44397.65	24178.14	28402.48	26940.6	20331.92
27778.67	29446.22	25154.5	23763.72	28147.97
29420.93	46974.04	28060.95	27771.35	44414.81
38889.1	24813.6	34496.59	20584.93	38227.48
26361.8	36379.24	50313.47	35584.67	24460.69
43803.92	27860.44	36819.63	39107.44	41254.7
51693.72	45763.18	21502.71	22744.88	26384.92
34952.87	36212.72	21657.77	25003.04	26226.66
25384.63	24216.39	22438.2	32682.6	35256.77
29484.49	21158.57	39390.81	31698.94	20532.55
23464.99	27018.25	39970.5	23750.44	25141.83
26211.44	26502.75	32200.83	33350.57	33471.4
32595.79	33245.63	21761.14	33113.23	24735.95
23022.24	37276.82	29850.39	25227.45	30484.18
20179.28	22976.58	37443.62	20199.66	23396.82
25962.07	24622.2	37827.07	30628.27	31302.38
24144.25	28584.81	44106.91	48390.74	33340.85
27710.1	30186.72	47181.61	25611.51	23204.84
26125.65	26047.97	28978.98	21192.94	23491.18
29060.67	43642.2	25484.09	31679.78	50943.68
25554.79	22473.29	26388.09	30514.92	26093.49
32734.75	23536.21	23965.37	32130.79	22095.45
26712.5	31275.25	27445.99	25376.41	36371.11
24627.61	35808.7	22139.81	23270.17	31562.48
20190.39	21491.36	21284.8	44168.62	28817.29
31821.58	23392.7	40043.11	36751.16	35493.01
51456.69	30211.69	32457.16	25931.26	26928.87
27486.82	21224.47	21924.66	26549.14	25684.64
28785.04	32323.11	38288.89	48426.56	33369.87
28413.52	29039.25	36149.07	27587.18	41228.49
27041.51	33923.31	49245.55	30041.98	23934.53
22027.22	34703.92	30057.81	33855.91	43227.3
20059.73	26167.31	30541.98	29295.4	25819.76
36815.34	32403.11	32933.92	36174.04	25036.73
39192.85	25160.89	56468.52	28977.52	23146.87
30763.59	26672.11	26383.01	22595.49	21691.13
30821.2	37325.99	24267.02	29101.59	39424.92
20975.56	33148.77	26979.56	26252.61	31130.46
23267.84	50141.37	38097.99	20136.04	40945.25
24108.8	32256.73	27704.02	27478.67	50472.85
32677.75	38952.85	21173.01	20712.54	35225.18
23345.38	44791.09	26892.74	41861.87	33135.86
21987.92	32679.84	20679.98	31247.57	35007.05
42429.01	29200.99	23234.31	23386.18	49434.68
35020.94	30043.71	32065.45	30590.7	22321.11
24551.67	36599.81	35718.28	26877.26	24088.06
29198.15	22301.46	31272.25	22868.82	25350.15
46626.92	20596.51	21745.8	24540.67	40669.55
42475.64	28994.83	44878.23	21096.51	39026.38
34351.94	41810.42	27222.6	24938.66	24431.88
29677.3	31749.87	33010.59	27536.06	22298.5
27820.08	35498.56	24528.51	29031.74	22502.27
26673.38	28267.79	24742.75	47918.99	31088.63
25706.79	34386.8	25474.86	43102.97	22651.59
24244.56	27089.42	25617.38	21554.4	21412.7
33211.45	30552.68	20773.83	32413.39	42186.29
47532.48	45878.54	28794.96	54106.86	24282.18
28137.26	33477.95	37624.05	25885.63	21478.53
28018.29	37228.21	21878.43	38318.13	23175.9
21540.64	40033.02	26038.14	21049.37	62479.58
35017.24	26804.03	38313.57	21328.69	20056.59
46938.89	30010.32	30082.94	32276.31	22857.83
36638.84	25965.65	22640.75	38109.11	20709.03
34979.07	27583.6	29695.19	25170.65	33050.88
26508.41	21123.25	21862.56	20592.24	21539.38
25523.65	35666.75	29299.07	44366.68	26490.5
31379.67	29030.15	28983.07	29942.45	44716.07
37719.77	49869.83	25526.57	28316.65	31402.91
45170.51	20706.63	36109.07	25754.96	35748.09
24455.76	28525.03	27592.93	31009.5	31489.71
31664.8	47999.11	26127.16	26751.96	24070.42
28832.98	32774.71	25914.33	27082.17	33927.03
23029.5	28137.03	27468.72	30594.39	25133.36
26638.98	49762.95	28432.4	29228.99	24477.01
32974.45	23153.91	38764.99	34635.11	21284.4
42437.37	33462.03	31957.57	26605.6	26038.3
45220.44	43673.86	27012.96	23078.05	37674.78
45870.6	39093.31	41631.6	37989.06	28867.73
30445.7	24968.91	30966.13	25414.19	32046.66
20178.68	33195.74	23107.84	23033.81	27848.5
23378.62	38254.79	23134.12	30932.97	27110.83
39436.13	42671.18	20803.41	20112.49	29678.29
33555.33	31489.99	22293.9	34795.45	32021.89
34627.14	22859.93	30432.38	27695.51	23664.7
21966.53	28731.43	28933.3	34344.51	20921.68
20998.11	25647.64	40296.71	35101.45	22320.27
41778.57	40779.4	25040.6	23566.44	20580.51
28068.36	31909.84	28792.36	30571.35	27226.96
33647.24	29036.53	24389.38	22875.09	26726.49
23173.13	27863.9	25415.08	24742.19	25158.93
55332.09	20412.58	54679.79	21286.23	24249.81
29659.98	32796.95	27708.57	37104.12	22234.25
33005.25	44583.97	47884.45	22438.2	22873.25
28503.66	33318	36084.6	24441.13	28257.87
21934.07	33286.05	36076.33	22546.22	32930.31
28433.09	23383.76	35203.42	25472.56	27121.5
37947.63	20133.23	35571.84	38222.75	23878.23
32039.81	27684.09	22717.98	31511.29	23627.13
25996.1	28194.47	37693.41	26402.09	25427.44
53056.29	23207.82	27236.63	22561.38	23304.03
35233.09	22594.5	22790.55	32661.91	23669.91
25579.85	28514.22	21785.1	44933.18	30643.7
33533.97	30653.56	38736.16	44873.8	39911.15
34939.62	21584.88	22387.07	33368.34	28208.3
33646.01	26124.42	30276.4	30457.15	22005.45
28703.77	28289.52	24650.3	24441.25	23776.42
26091.44	33514.55	23104.74	31501.49	20996.67
37781.81	23748.73	24328.16	28018.83	26551.18
21315.83	27316.47	28884.86	23078.27	32488.86
21004.56	25712.91	35137.42	42852	25022.98
26927.83	35860.12	31151.16	32373.92	20253.98
20500.47	30518.4	31824.18	30722.84	25053.81
40793.68	28678.58	62342	29242.32	21522.07
23528	24510.04	34016.86	32271.11	25358.94
26661.63	29015.77	29293.36	20118.63	32529.75
35492.35	21685.35	23065.53	35242.59	26559.02
49849.05	39118.53	28248.53	22093.11	27023.26
23997.9	43406.57	29382.2	24813.82	22944.23
29427.63	45803.65	26748.44	31516.92	44830.97
28640.81	23043.82	24631.94	35263.61	21863.35
26111.63	41123.71	31884.09	32001	21193.41
27126.23	28790.61	23505.35	32007.58	33265.43
25454.6	25380.23	20199.76	29889.84	26509.95
24428.18	33934.93	26366.23	20112.18	20281.44
30796.17	21950.22	25536.15	32973.89	37067.41
30229.15	24760.52	35510.14	44192.3	25300.36
31661.7	24078.22	35122.37	36818.3	39479.46
21264.85	21795.57	24335.36	23892.15	20088.35
23149.78	35020.41	37000.4	36769.01	24531.62
29187.08	27997.1	24267.56	20518.5	23633.77
21383.05	20836.07	28133.52	25842.6	31795.36
55064.86	40680.41	34533.22	26066.95	22728.37
21031.08	29705.2	21019.66	23674.46	24607.35
32297.15	20032.39	29320.45	33744.4	31569.63
22281.9	20871.54	27044.77	37413.64	30337.11
42051.64	38741.95	41052.55	25296.79	24485.3
42134.37	21130.8	26404.03	21307.19	21995.26
22416.6	28570.6	20403.17	24820.89	33691.84
24366.37	26671	28144.32	39398.33	39393.51
27390.49	20699.36	24998.04	33550.27	27934.06
32254.03	28745.56	20650.78	21061.84	35475.05
25349.52	39072.77	32240.54	22171.72	25557.67
35876.31	27315.14	31495.71	21807.77	20394.74
24916.67	21392.14	43019.78	27700.5	22731.93
24267.3	35551.14	22038.11	27550.66	23389.08
25721.62	21841.83	26267.33	24624.47	24467.17
20102.2	28017.75	23770.3	29807.29	20818.27
32704.26	22325.45	29032.6	23903.39	36254.68
22812.34	35891.78	34220.71	25428.79	24187.13
31365.45	26269.21	35267.6	21285.35	20225.1
21639.22	24876.85	35291.25	37049.29	39120.34
24667.07	51976.04	27429.42	40447.1	38138.76
37261.67	31544.14	23800.37	26312.19	21534.66
33747.84	30516.32	21820.13	27185.16	30403.75
34730.13	31512.31	41558.17	23082.27	34827.43
21023.93	28443.85	21797.85	22577.7	24272.16
28189.47	24533.19	31499.71	31481.94	32277.83
25711.63	25145.98	33244.62	40673.91	40963.97
27857.55	36090.98	27039.87	32794.48	22478.82
40067	21850.12	28106.44	34718.42	29924.76
25123.59	33485.57	34919.01	22965.35	20972.41
38072	44151.36	35019.79	32256.8	37539.79
22800.09	29760.75	34396.04	31263.93	22009.84
23303.96	37149.56	28084.19	24189.17	22502.35
29129.35	31019.95	26667.22	20298.04	23141.25
47911.72	25036.9	27308.18	34553.13	45786.13
33437.12	38017.13	40905.26	21211.21	32050.5
28253.84	25002.21	33829.31	33870.08	20003.52
25125.9	28678.47	27036.93	29592.39	29449.99
21505.35	21274.79	24559.57	25146.45	39030.5
20012.77	22254.45	22482.89	29352.42	20678.77
55127.26	22205.84	20702.82	36612.75	21975.99
21907.88	21528.04	42271.28	29313.5	22139.14
26698.96	20270.91	21844.29	30645.72	22600.77
34756.51	26793.94	22939.78	37232.22	38570.29
27523.32	29595.96	25347.55	22925.05	25136.51
33329.58	33478.31	33100.02	30268.13	28215.53
20617.52	23733.29	52513.84	33080.98	29977.45
24915.62	40796.57	22127.92	35065.77	37827.49
