# Supplementary material for: Hybrid Symbiotic Organisms Search Optimization Algorithm for Scheduling of Tasks on Cloud Computing Environment
Source: PLoS One. 2016 Jun 27;11(6):e0158229. doi: 10.1371/journal.pone.0158229 (PMC4922590; doi:10.1371/journal.pone.0158229)
Supplement: S3 Dataset — (ZIP) [file pone.0158229.s003.zip › right-skewed/righthalf800.txt]

23744.74	20489.68	26713.6	32583.76	26977.8
20571.77	24253.2	37954.51	27684.9	34545.72
30062.13	26755.86	29638.06	28212.95	30036.09
22526.12	23313.95	21185.58	22450.58	20494.3
21003.21	34164.49	40174.83	34093.63	25850.39
32457.9	22903.06	20028.52	21589.46	31702.12
25141.72	20303.91	31617.13	33012.42	27537.7
29080.73	34298.27	35228.06	33014.68	26056.24
37810.85	25016.55	38423.92	27865.17	24479.75
33684.14	30297.37	41179.03	37573	36722.33
38427.99	38717.02	33714.56	32687.09	27453.14
29056.68	25816.77	31463.58	23771.63	46584.53
57405.26	29474.44	35082.61	30523.26	20499.09
27947.39	27190.8	32062.19	28801.75	25505.86
27140.96	27039.09	34394.38	35526.69	32129.18
27469.43	25532.46	21917.35	43088.19	26012.34
25014.48	32773.04	23940.48	28243.82	27939.17
42138.78	25437.31	20344.17	30057.24	21787.45
27786.81	26459.95	39944.06	20649.44	36829.91
24925.17	29882.61	28806.35	34519.48	30474.65
35906.73	26372.77	27092.38	29098.45	27523.49
40975.92	39345.46	28158.22	24749.62	33025.12
24023.06	33617.9	29150.12	24790.35	29845.32
27003.72	34518.17	29007.63	29651.04	29722.81
24670.34	27268.24	20540.86	25917.22	45117.55
27410.93	24663.27	30913	28650.9	40428.69
26638.23	24330.7	34995.91	25488.22	27338.48
31448.37	25550.6	39178	33488.98	45697.63
39653	71952.38	21812.95	22742.98	36107.9
25048.21	22507.2	28265.36	37897.16	21629.74
34912.39	40259.62	29386.82	45023.95	41227.94
24947.1	32034.89	28011.19	41344.18	28699.37
31065.35	24793.36	31348.94	22332.23	20660.74
22189.46	31123.14	23154.89	30758	21659.73
20742.27	21366.14	21886.93	33126.99	34339.6
20678.98	29816.1	22383.49	35774.85	44583.87
44206.97	34019.3	35633.16	23274.19	31100.19
32079.68	24002.13	22214.38	36159.72	20311.68
27970.05	21419.82	24638.59	40919.23	34383.83
63389.57	34642.49	21024.77	35749.23	23822.94
35474.44	20364.69	28851.87	35878.65	37139.99
39216.86	32405.98	26869.49	20422.38	27271.89
23683.97	21885.73	40277.02	48928.17	20734.56
24950.6	30619.55	43993.83	50269.13	22220.92
21680.08	36081.26	31848.02	35730.73	31026.73
21037.58	52478.18	23242.85	24016.51	34319.87
30624.5	23578.36	54307.45	44927.04	32084.69
21602.73	23801.16	24057.3	20020.77	32548.88
29562.3	20212.27	25730.95	24606.33	25188.96
24928.95	23290.61	30887.07	34769.64	32745.58
31222.61	24400.34	21302.11	41027.39	24915.61
35534.05	37887.36	24167.87	33302.98	21767.34
21250.12	39402.44	30141	28951.07	23686.84
21702.49	33902.28	33914.64	22362.46	36183.22
23005.5	20010.08	31332.48	28040.5	25629.86
22237.15	20113.95	47061.99	34326.28	50461.29
20896.49	42156.39	21730.17	32677.57	24304.03
30024.5	20271.11	24362.12	27036.68	26455.27
22346.02	41496.44	37466.07	47844.62	26466.63
28214.51	31032.63	22408.12	20697.33	34631.68
48921.9	37647.5	57046.22	24003.62	20751.4
24425.46	25753.46	24191.99	45612.7	31566.02
33013.72	27654.76	28016.98	29178.18	46784.15
21550.42	40786.75	44270.26	27565.49	40398.01
22656.01	21752.05	20698.55	29967.57	21294.92
27136.4	31519.23	24710.73	44925.91	22028.94
31954.91	32073.25	31638.32	22996.77	23385.79
28102.68	28891.31	22211.11	23452.69	26852.1
31214.3	34574.78	23634.28	37152.71	34316.47
26231	29424.76	40788.1	35905.92	52015.06
28079.23	30850.06	25699.42	27548.67	27582.21
20262.93	29158.12	34809.98	41817.99	22986.65
22704.55	29455.16	21800.32	36178.29	31400.93
23248.63	35431.04	28003.05	24856.48	22300.24
27987.97	25519.8	26200.58	25777.14	38022.01
28112.87	20305.66	23681.55	44765.17	24758.14
20569.75	25790.81	26957.16	27259.08	24799.72
33916.09	27314.53	28791.67	38200.18	26073.46
29635.42	24548.23	28688.54	29056.38	21149.98
22691.99	30186.32	37721.66	31272.92	31693.39
23581.3	27905.98	28530.5	21463.72	28010.61
30069.31	23272.53	22880.49	33914.42	38724.53
26194.14	20049.13	29711.99	38768.75	21387.41
32800.02	21753.04	20706.9	27752.11	31147.9
26122.67	31042.48	34963.83	29391.92	36696.45
30254.27	36762.53	33328.43	33810.61	30993.98
39313.76	24698.49	21237.84	27496.71	40151.53
22908.5	31324.18	32392.96	30378.15	30318.69
33370.98	23941.4	25214.41	47650.28	20017.56
20517.74	31719.54	22037.34	24212.7	29694.51
43479.48	38632.5	25494.11	25773.01	38944.93
25968.32	20480.94	34130.99	29698.84	31681.22
20716.82	47188.35	27584.98	40543.27	44580.27
26168.95	23239.81	28031.22	21462.07	22570.07
32877.01	39942.4	25048.88	24709.05	20402.01
32035.58	41605	21397.53	20173.06	25603.41
42325.73	22637.24	20485.03	34405.79	21665.54
43259.29	25679.69	27665.74	23873.13	29878.19
22064.8	26889.92	43621.9	34895.85	34836.66
34835.3	36963.24	45158.12	49443.56	29782.9
32804.39	33698.17	39107.85	35309.47	23178.72
20792.79	41961.92	43067.17	24336.8	20596.39
23368.54	28351.02	48078.45	51663.41	37690.35
24595.25	41633.95	24795.27	35568.25	20309.78
33429.19	28414.18	31879.28	36115.66	21875.74
27751.17	39146.4	42485.74	46275.36	24518.1
24986.82	23389.34	24179.93	40039.18	22805.21
35880.72	26422.11	24881.67	36152.08	24797.25
27276.34	23245.57	26156.51	28764.23	24079.59
35098.5	21697.94	21305.69	41575.56	46206.4
25269.84	22765.42	25448.59	35506.79	23895.45
22300.57	31067.95	20837.05	20472.24	20763.1
31786.55	26760.25	32245.38	20300.74	25061.49
20473.52	22280.32	26576.72	23813.87	24482.29
35572.56	29327.64	27856.03	20754.36	21666.46
23777.09	24940.9	20978.44	24667.84	24619.2
38040.19	34461.62	21043.6	25317.69	24796.15
21680.86	22910.1	25287.6	29272.77	32574.04
23892.55	20951.79	35409.96	25956.13	35936.33
22868.36	24904.57	22297.18	31093.99	27368.52
48407.48	30969.53	41202.84	27778.13	21155.37
21850.3	41630.63	29230.39	24174.67	29936.68
36403.4	23058.54	25316.14	24809.69	31001.34
29479.4	28385.06	28286.37	38456.42	24982.58
21322.89	36790.65	34161.04	29079.27	25748.52
23123.98	34209.66	30239.78	20632.14	27469.51
33445.86	31219.24	32935.29	34486.94	22943.6
21668.35	23142.93	26636.06	27534.23	22305.46
47072.84	28064.43	28941.23	23795.44	27204.2
24659.67	21513.39	38059.9	36501.86	27066.51
29227.22	36035.5	33869.86	40414.61	23525.6
26920.7	41228.54	42685.98	29165.64	24869.24
41755.79	31926.72	29932.64	31385.61	29201.62
33462.8	51588.9	32313.41	21565.93	24795.41
23981.12	21823.09	21969.24	25156.32	22106.62
41099.54	28535.36	25270.36	27784.36	37994.98
27876.7	39035.67	30478.5	20018.74	25744.51
21752.95	33925.46	23611.53	26772.79	27084.02
32416.92	33284.58	24554.41	31870.37	22847.69
40119.83	25918.4	24576.99	48015.22	30081.04
20425.93	26194.67	37032.33	23135.12	21319.51
20682.07	39518.06	37557.04	35691.41	46137.9
24650.02	40779.02	22186.36	22878.9	28304.21
37831.3	26096.54	26169.94	31482.5	28569.17
21743.22	37060.74	40068.65	27605.63	24293.57
28720.71	25675.98	27057.73	34468.2	31743.47
28227.1	42856.2	38247.9	22919.41	28203.47
21832.1	20225.98	26901.96	25956.47	38198.12
43277.22	24567.82	24083.06	29748.75	33707.1
23126.05	29672.97	39553.47	22879.96	21309.38
20265.84	35168.44	39788.73	33284.51	31219.48
25411.11	29098	29403.05	35316.91	23420.35
23003.91	21829.2	22551.69	25571.18	21397.54
22260.04	29274.16	28819.93	53324.83	22757.98
26613.24	38748.04	26782.56	39475.22	39723.1
25645.44	48198.17	27704.57	23259.68	49278.94
24462.25	28477.39	30865.53	50539.06	44080.88
30146.47	36210.58	20300.79	33384.86	31673.56
34738.87	20552.45	31806.05	24465.43	28885.33
29611.02	43842.54	21389.88	30556.27	32361.57
