# Supplementary material for: Hybrid Symbiotic Organisms Search Optimization Algorithm for Scheduling of Tasks on Cloud Computing Environment
Source: PLoS One. 2016 Jun 27;11(6):e0158229. doi: 10.1371/journal.pone.0158229 (PMC4922590; doi:10.1371/journal.pone.0158229)
Supplement: S3 Dataset — (ZIP) [file pone.0158229.s003.zip › right-skewed/righthalf300.txt]

32222.6	40219.96	23780.71	49891.2	27089.71
32102.51	22327.66	29908.03	39985.32	28496.76
44459.38	40186.39	28982.81	50378.98	30277.03
29199.33	37572.46	39975.23	21570.09	22576.25
34180.77	22053.85	23473.9	20250.81	20749.31
46186.21	30283.99	37414.74	20079.48	21730.1
45975.3	20275.57	39568.97	25934.32	22263.33
25873.1	22089.87	29248.65	36795.82	35036.36
25398.49	26657.08	22906.8	22158.89	21489.15
20109.22	22090.6	43664.78	34874.37	27583.49
29973.24	43535.7	34375.64	31703.54	40409.6
27010.43	28553.41	23315.23	37265.24	43828.58
24820.86	23257.92	21752.19	40917.83	21557.64
31125.71	23169.59	35761.38	31747.6	32755.22
23377.8	23272.12	31969.64	27451.04	47032.9
33806.08	23324.01	25225.53	21537.48	34698.99
22192.48	22174.21	21299.8	30975.32	38233.16
29541.75	32081.6	23186.53	39363.65	50501.95
29956.15	20591.92	30323.78	28273.22	34845.26
30172.72	20831.5	23247.9	26643.05	44797.25
28495.63	23086.67	35274.58	40480.59	23084.85
24644.36	28196.33	27463.38	54022.08	33960.12
24043.83	44961.1	23598.17	25560.73	38887.63
33266.48	46532.43	27402.06	22217.46	29499.35
28158.68	35526.16	35992.33	30492.83	35945.62
39280.2	21302.36	31949.27	32586.91	22496.24
22159.98	22802.87	29017.56	22690.63	28247.37
25799.82	23130.91	23219.59	37455.3	29023.82
35206.89	30727.48	29383.65	49563.48	41400.99
35921.61	27248.44	25352.77	36521.84	29039.51
36692.32	29328.88	20389.06	41232.63	31277.05
32066.03	28285.21	55031.06	26790.26	20048.65
35177.66	24876.14	31707.83	27234.71	29340.83
40977.71	49012.58	23694.3	33224.67	34333.94
31095.33	22808.89	21789.04	32387.93	36849.57
25454.48	36168.28	20610.64	23238.98	30885.24
28495.31	30001.01	30114.32	31023.84	46538.78
22269.12	21851.79	38912.26	30401.01	22101.42
26093.17	21428.18	26685.42	20299.65	26420.77
22376.24	45452.31	41664.99	41832.01	29099.62
22448.61	31630.78	31653.5	34245.86	51784.34
32420.31	49778.33	38494.54	32307.65	33771.76
44787.08	32820.22	27818.07	20921.79	23788.12
35890.86	41193.05	20984.77	32533.6	30623.24
42158.76	31869.35	39511.33	31290.37	24717.81
23024.65	29257.29	23772.7	22891.76	21672.54
21160.65	35392.65	24113.77	33318.21	34179.7
25305.41	23456.95	24432	44735.88	36341.81
29601.94	40938.62	41682.69	27594.17	22526.56
32046.06	26593.08	22727.63	40545.02	32301.43
25495.38	29111.36	39736.72	22478.75	28260.14
30747.89	28747.95	28183.92	21755.55	29647.86
43768.34	22273.16	40365.72	23265.84	24469.14
41035.79	20202.68	24878.28	36765.62	29704.14
37494.51	45998.41	43240.09	38522.59	29117.19
24906.49	23922.8	25790.44	33076.39	26274.64
20349.27	28125.79	38420.11	34220.46	30369.79
32439.61	21152.99	27112.84	20091.03	24847.74
35326.5	28880.04	28528.34	21936.9	34035.21
26108.28	22386.99	22888.85	22039.61	22395.2
