# Supplementary material for: Hybrid Symbiotic Organisms Search Optimization Algorithm for Scheduling of Tasks on Cloud Computing Environment
Source: PLoS One. 2016 Jun 27;11(6):e0158229. doi: 10.1371/journal.pone.0158229 (PMC4922590; doi:10.1371/journal.pone.0158229)
Supplement: S3 Dataset — (ZIP) [file pone.0158229.s003.zip › right-skewed/righthalf200.txt]

26262.98	36475.54	23219.17	43300.73	39913.31
36818.98	30012.82	22570.58	21427.57	32190.39
37127.38	25794.17	32861.98	30083.42	21886.06
33453.7	21749.57	25909.44	24996.79	28390.3
35882.58	32534.24	30702.28	20793.94	37887.18
21066.86	31522.56	30893.24	46389.39	33207.41
30754.88	26490.27	44768.16	39536.15	21405.47
38067.07	38332.07	22397.1	31580.69	31278.37
32395.21	20771.85	20574.5	29749.42	37443.86
24172.5	32816.63	21371.76	20348.4	30321.77
40256.57	24272.96	24467.07	22462.63	36183.54
35867.35	26351.63	30632.73	29061.59	22081.3
27604.62	29892.87	25172.1	28436.4	30670.45
20740.32	21040.76	22551.13	28518.01	30210.31
20189.93	24966.9	28898.56	25975.9	45799.25
24857.49	28854.57	26507.06	23194.54	23808.71
23316.93	26141.6	38252.4	39038.76	25877.27
22117.99	34598.82	45482.56	38376.57	22963.79
24566.45	28937.35	31033.21	24257.4	28736.37
21325.37	33743.21	33194.64	23179.44	23478.56
27637.35	25958.93	33197.52	27838.07	20655.34
52124.32	27284.55	21253.5	22875.64	34131.35
30088.86	20234.74	21798.73	31644.81	21202.29
31093.79	26722.69	20449.97	40768.76	25975.3
24503.73	35824.39	32941.11	24690.79	41535.45
28577.39	27247.44	40647.31	40496.7	30412.49
32560.86	32851.36	35145.75	26642.44	27079.69
22539.94	28334.22	30815.4	30581.67	31289.16
24635.1	42773.1	23343.42	33757.46	24273.43
39462.13	35149.07	26741.22	33211.27	32040.23
20088.66	24991.95	31301.97	23787.24	36224.83
33904.4	32801.59	34033.61	26405.23	33367.35
27420.06	22546.44	30818.12	25603.32	32165.72
20637.71	22140.86	38211.05	29597.37	33025.09
30253.4	25346.1	29517.69	25474.89	38248.08
28310.86	37685.35	29676.74	27965.36	27078.94
20266.19	31769.27	30810.92	35293.97	54090.61
21954.02	22265.3	23782.89	25316.82	22539.88
37750.51	43876.01	26254.21	55987.76	20038.5
21639.4	32378.91	22071.47	21634.03	22823.86
