# Supplementary material for: Hybrid Symbiotic Organisms Search Optimization Algorithm for Scheduling of Tasks on Cloud Computing Environment
Source: PLoS One. 2016 Jun 27;11(6):e0158229. doi: 10.1371/journal.pone.0158229 (PMC4922590; doi:10.1371/journal.pone.0158229)
Supplement: S3 Dataset — (ZIP) [file pone.0158229.s003.zip › right-skewed/righthalf100.txt]

33387.15	28373.8	25863.28	20478.78	29081.16
27992.57	24585.07	55827.64	33652.34	33316.41
33654.47	22638.09	25156.8	32778.54	22319.43
21261.83	27680.33	36588.99	33445.62	21136.04
25981.19	24666.04	29725.56	22199.78	21878.74
23838.03	31890.24	37912.32	26577.37	29790.52
31861.65	26658.54	44691.72	24396.41	22686.9
26834.96	54207.6	39294.13	26973.63	32513.69
27251.96	22696.54	27246.76	49845.75	22092.81
20734.15	29682.65	29940.57	37336.48	20721.37
23868.29	33371.95	20861.9	20894.33	44902.77
37440.95	24071.92	23674.07	37847.93	33755.09
25351.96	39848.5	26868.37	20235.74	32122.44
31798.77	22720.39	38533.39	43093.06	28443.65
32466.34	34517.96	22631.51	33855.81	33729.91
29597.61	20752.44	22245.49	36635.91	31613.86
39211.19	32332.01	21308.24	39893.16	27084.15
29848.74	42524.5	35396.56	40037.34	34244.85
54646.09	22029.46	47145.87	21975.72	30846.86
38384.19	29333.52	50423.36	31112.01	22684.6
