# Supplementary material for: Hybrid Symbiotic Organisms Search Optimization Algorithm for Scheduling of Tasks on Cloud Computing Environment
Source: PLoS One. 2016 Jun 27;11(6):e0158229. doi: 10.1371/journal.pone.0158229 (PMC4922590; doi:10.1371/journal.pone.0158229)
Supplement: S3 Dataset — (ZIP) [file pone.0158229.s003.zip › right-skewed/righthalf700.txt]

21580.39	39268.2	25529.21	25723.58	25314.5
24881.01	29489.92	34799.24	29152.82	30447.35
28621.85	28422.1	28569.48	23433.39	22684.83
30482.72	35149.34	24262	20790.93	23818.13
20623.73	28054.49	21782.96	21335.81	27441.66
36388.65	30191.92	40853.05	39605.38	23305.95
39529.6	28792.92	26033.56	29519.13	30832.53
32216.16	21712.69	31686.85	45188.85	23106.81
34717.03	26384.41	23933.8	22687.95	24934.83
34347.83	31386.68	25391.77	22514.37	24628.27
29177.13	37901.39	21841.52	46516.36	43566.29
23640.92	33943.46	22202.92	21410.02	38854.41
34435.87	31703.57	27290.66	21662.57	28422.21
31569.28	51851.95	38960.87	23578.59	23159.55
25296.88	34629.61	28548.48	29209.52	34113.3
23962.03	39270.38	37330.67	34068.2	28996.39
20011.83	21932.39	26690.68	40979.01	24997.45
23247.17	28394.68	36697.35	38988.82	41118.93
23723.91	20896.78	24202.09	24698.27	29599.85
28946.38	21179.3	20508.57	33256.2	33678.73
27152.15	32408.24	26764.63	20479.95	41744.96
20500.88	25833.94	25950.49	26747.81	27615.89
28050.22	25243.84	24165.48	30478.11	25842.25
22087.03	23422.5	34775.72	22105.23	40827.26
25401.38	25766.94	32617.4	24630.46	26078.12
20854.76	31897.16	29187.55	28917.32	23369.58
23070.89	28233.57	29961.19	40163.83	32500.1
26741.56	23208.04	20811.47	20061.19	32717.97
23428.06	34298.11	24634.1	22318.81	33980.9
34566.47	25084.59	42533.67	25597.05	25442.23
29660.55	27994.75	22373.29	26053.55	27439.36
27170.39	23332.71	31708.89	29303.63	25183.6
34197.33	51318.17	28538.34	49492.29	25429.85
26757.65	21222.14	35856.08	29766.05	30527.1
38587.35	32607.74	25834.74	25432.45	31233.34
50285.63	24369.93	30653.65	26332.66	20652.14
20882.01	40678.54	34014.9	23476.86	20114.84
22704.04	30854.5	31817.69	24757.73	27356.4
21340.2	38999.2	34143.44	26238.02	33033.79
37166.79	30442.43	26815.21	20789.86	39135.75
23481.21	41583.84	27660.87	22435.12	33538.19
23560.66	21457.24	37528.66	34464.38	27907.26
30497.38	21960.73	22967.62	28408.42	24021.85
23927.26	26570.38	33263.93	35638.24	34357.89
24860.56	31133.38	33776.29	30247.91	22186.14
21215.31	39729.72	46864.26	43237.44	26532.35
37415.28	28235.58	23378.99	30335.77	26152.96
36346.38	39386.6	37220.15	30942.73	34819.09
27663.86	24399.14	33085.37	20431.21	25668.86
38034.97	28124.97	23948.21	26064.63	42394.84
20683.48	22688.36	37888.02	30727.68	21382.64
31766.21	36902.46	47097.95	21974.81	27333
21829.66	22025.91	20629.2	37003	35050.91
42613.53	36164.03	35027.46	33551.89	47248.09
22647.98	24128.86	24020.63	39799.08	26857.37
29165.63	21780.34	20482.16	29338.52	26284.51
41391.29	23816.54	27257.72	22116.29	22891.86
22240.72	26164.16	21789.81	28521.76	27628.3
22076.57	36373.36	38831.2	33334.74	29376.15
21196.23	27634.42	25768.69	21423.66	38887.19
28918.35	24240.6	37022.27	51629.1	39551.18
35617.06	24211.22	21905.78	23147.94	32552.03
26739.1	24112.99	27820.97	22242.03	27849.12
33370.28	44704.88	27287.66	33221.72	21389.88
27192.16	31486.35	31862.78	38876.95	27959.52
34862.04	45000.12	25240.81	26076.78	23286.15
30017.31	29890.29	39247.28	22483.34	22693.22
25373.07	36071.09	28179.82	22048.32	26913.51
36853.71	51680.32	24379.25	21003.73	22859.53
24037.91	35441.9	26134.51	23559.78	39077.56
33197.24	24431.45	33465.58	43740.03	35427.43
41560.54	37451.39	40576.94	35111.29	32688.82
34114.15	26656.72	39207.89	21201.81	29055.33
29895.17	34518.55	20731.41	21828.81	42329.93
26000.64	32341.47	26035.15	40177.4	31320.04
27002.43	24154.29	25239.24	50328.81	32231.57
25024.55	26430.21	43921.31	28209.84	35146.38
24795.57	23857.54	40674.14	42554.55	22769.06
40943.08	30632.39	24627.15	35495.26	20061.27
24849.29	24633.55	43635.22	20555.55	55739.34
36100.11	23291.42	33486.7	27696.52	20176.35
23684.78	39231.85	44653.91	37170.53	43141.21
22684.39	23832.91	24019.65	25973.58	30852.38
20095.4	23932.85	48643.59	20308.12	20868.16
29403.59	29721.71	40978.27	20536.59	21926.08
33016.14	35823.86	25669.95	25222.1	28411.6
42951.17	26782.23	26969.45	36672.62	29898.17
40423.57	29459.71	40501.16	21166.9	31269.29
25867.87	34181.97	43778.27	20827.23	35059.23
41854.07	24717.95	32218.6	29179.08	37967.88
37559.7	27543.2	23041.86	30821.42	24408.63
37442.56	35477.94	24928.5	42632.27	33371.46
40881.34	21150.12	45265.31	21083.05	55208.38
35060.47	26392.94	26599.79	35550.74	29839.42
35565.98	29888.45	21769	34142.55	28039.43
52645.29	35509.26	37938	28280.26	28967.28
23770.61	28731.75	26547.02	27028.37	26514.69
40267.81	26956.61	30876.87	23416.06	29171.5
27051.68	46636.94	38615.21	30824.84	23266.43
47730.43	26333.21	30373.31	29233.44	26449.22
23847.86	20747.99	24260.94	22252.79	33950.94
24408.7	20147.8	32330.35	30499.86	29285.56
31308.99	26480.66	40061.03	22355.54	21879.83
20312.63	33093.09	33757.61	25696.57	41875.18
43829.75	26127.14	45943.18	27979.37	22758.36
30828.73	25705.26	22356.06	22012.48	28193.14
32104.98	33297.19	23841.54	30595.44	24704.02
31890.75	29492	24979.54	21965.24	31577.85
26356.35	35842.58	34565.06	22545.2	20217.8
26489.25	28096.31	24377.58	35803.76	35840.38
30842.65	42408.43	24517.01	20482.38	24313.6
25911.25	32361.47	29743.41	54192.21	47746.55
20799.8	36211.89	33790.11	25779.62	22498.37
24322.97	21756.62	23496.13	36077.02	40891.66
27968.24	24993.51	21759.63	49258.03	24922.93
34892.54	28189.32	28148.79	23546.16	24006.7
30150.19	41030.02	22793.53	26488.37	25378.72
22101.58	27858.11	31735.58	21338.54	32101.92
37930.67	30738.19	22660.56	41715.8	28456.05
41076.81	31607.43	20956.94	28101.5	20647.32
20441.66	26000.91	32404.33	28171.87	41380.7
44210.4	21695.71	23728.1	36067.2	20505.7
21828.5	23719.67	31506.26	20845.25	21522.94
31575.61	21272.98	23352.27	26474.61	24093.5
23918.36	29911.49	22098.64	34925.93	21831.96
28564.49	29425.13	22823.35	32062.09	21874.91
25063.5	23247.28	27891.15	33094.93	27511.65
34876.05	40648.01	28806.75	29483.55	34187.99
25969.14	28444.78	25159.13	20143.98	46895.46
36005.42	31317.53	35136.82	35423.09	46193.7
49445.2	23265.98	27576.2	26670.31	31982.19
32649.9	25535.54	25648.18	26774.9	24601.19
27211.57	31608.25	26168.28	31571.98	34221.9
23893.28	21829.57	31801.94	40796.24	21496.35
20888.06	20710.2	25447.21	51807.43	28732.25
37141.35	38805.27	24724.7	20592.92	39287.89
34792.14	41536.76	20072.18	28299.02	38959.04
42898.2	29679.19	27113.7	40472.26	44475.68
32370.06	29609.14	29526.94	23755.57	31762.21
33831.2	22883.38	53348.23	31309.56	30729.95
