# Supplementary material for: Hybrid Symbiotic Organisms Search Optimization Algorithm for Scheduling of Tasks on Cloud Computing Environment
Source: PLoS One. 2016 Jun 27;11(6):e0158229. doi: 10.1371/journal.pone.0158229 (PMC4922590; doi:10.1371/journal.pone.0158229)
Supplement: S4 Dataset — (ZIP) [file pone.0158229.s004.zip]

Archive with 11 entries (10 files):
- uniform/
- uniform/unif1000.txt
- uniform/unif800.txt
- uniform/unif700.txt
- uniform/unif600.txt
- uniform/unif500.txt
- uniform/unif400.txt
- uniform/unif300.txt
- uniform/unif900.txt
- uniform/unif200.txt
- uniform/unif100.txt
