# Supplementary material for: Hybrid Symbiotic Organisms Search Optimization Algorithm for Scheduling of Tasks on Cloud Computing Environment
Source: PLoS One. 2016 Jun 27;11(6):e0158229. doi: 10.1371/journal.pone.0158229 (PMC4922590; doi:10.1371/journal.pone.0158229)
Supplement: S4 Dataset — (ZIP) [file pone.0158229.s004.zip › uniform/unif1000.txt]

25933.28	40736.78	37212.68	49902.27	39339
33647.33	26339.45	40089.7	49281.99	42914.49
26704.72	33935.28	27222.94	32310.86	34423.75
34004.05	28865.08	41647.34	34739.66	45475.22
44139.74	42187.79	36640.05	31508.37	35135.23
34107.93	45335.34	30026.14	42718.94	40305.19
25988.86	33887.14	32539.7	29167.9	29496.31
48964.64	39681.1	40326.16	45637.15	35078.85
42171.47	39024.24	46339.7	48677.31	26898.82
26928.81	46918.64	25779.18	25292.44	25956.88
27016.81	47506.97	25074.42	40005.23	29465.77
46150.94	27509.96	40935.75	38261.98	43590.77
31372.85	32826.18	26698.64	30006.54	34548.81
29642.09	27227.13	39768.21	48885.43	35317.85
34567.19	35503.11	28351.55	39409.27	28740.46
36028.64	40945.78	31418.53	25881.9	28636.86
48024.58	27934.5	44661.71	35495.37	30376.38
33147.72	30495.74	28165.32	26292.77	33392.57
42592.09	35725.56	49971.15	38837.25	34333.6
46838.44	38978.88	30177.48	31999.94	26001.93
38422.65	48915.4	34332.62	45561.53	33401.58
33610.8	26499.33	33768.08	42506.54	40031.37
45525.98	42255.12	48459.51	27988.88	31535.73
42802.72	29841.89	35658.24	38019.4	31470.68
45890.03	47908.06	46620.53	44933.86	29932.76
35510.29	43222.82	49659.73	30144.52	43892.38
28808.88	42104.58	46177.35	27489.28	41786.42
46348.94	25634.5	31589.69	40257.36	40995.28
27290.14	29539.52	30814.81	29751.74	37437.38
26786.03	41136.79	29521.77	45168.74	38163.28
40764.19	30885.14	48268.27	49295.32	26871.38
32210.71	34400.38	48360.9	43801.3	35829.82
37963.57	26442.27	31910.78	49658.22	36481.08
39991.6	31096.39	43534.19	30629.93	36608.32
49310.97	32246.24	48767.37	45786.06	36657
36955.95	41119.27	26457.1	38058.18	32036.02
35180.02	28723.78	33924.41	33222.44	40357.72
37615.31	49471.49	27147.75	32867.05	41211.25
45942.55	35314.41	45028.14	26809.12	26576.1
49272.27	38078.42	46880.2	37630.26	48214.08
38004.46	31210.61	27223.07	42262.66	45718.51
35422.95	29117.94	32780.58	43309.35	45544.93
44757.12	48940.97	34151.28	47717.62	35620.51
31515.71	47270.95	34494.82	41418.83	48031.2
30643.99	30022.63	48827.98	37016.85	35479.62
48364.61	35972.39	25262.23	31432.53	32955.12
40545.98	40747.63	27151.21	26366.52	39075.98
39580.15	44389.75	35456.85	44828.53	26809.85
41508.8	42880.07	29091.52	29865.05	35159.42
46129.97	46249.51	49332.06	31269.44	47033.78
28664.93	35617.11	37702.46	38507.33	48729.14
31256.3	34622.48	36429.22	42197.62	29746.96
31514.93	33088.05	30903.34	33885.45	43776.76
27548.53	29123.5	33258.2	33313.29	45151.66
32014.9	42508.37	32482.66	36386.91	35367.43
25993.36	35797.07	35837.12	25769.26	35196.23
40759.46	42143.53	42884.3	47927.4	38348.74
38466.73	36657.86	36729.12	41964.79	46633.27
48526.23	36725.9	41621.42	25745.43	47154.57
44393.05	30310.47	38195.93	37622.38	33402.84
47257.85	45757.34	39986.09	26404.12	47293.68
35020.89	46944.71	36368.31	43308.11	35752.8
33344	47333.42	31709.19	31786.95	45542.11
27802.35	32033.86	49592.61	47204.49	43831.78
48720.6	30066.17	27570.24	49618.26	43927.17
26378.48	48029.29	33374.93	45606.53	38617.06
37866.26	34899.99	29228.21	35488.81	37178.32
28082.51	31994.58	40049.63	27473.4	45963.59
42910.12	31148.42	36983.2	43221.52	31279.91
28779.45	35448.03	38059.88	26861.35	44471.66
36758.19	49118.19	47267.08	37174.93	28283.28
45965.07	36467.97	34244.77	30930.73	36024.55
47872.08	39023.23	26320.81	49325.6	26479.85
43705.76	36663.43	26645.29	25815.41	34248.81
36822.71	28108.25	44512.66	46670.36	40359.83
27435.1	49431.17	44522.36	48113.12	35828.01
27451.16	43970.15	39009.65	29427.32	29329.59
42723.61	29385.1	28398.52	48787.29	36869.09
32654.78	40898.98	46465.88	34915.57	37623.37
45170.26	28111.76	47301.9	32715.4	31505.48
45318.15	28820.3	28373.04	43284.95	28291.15
34566.96	28480.94	27032.83	35712.71	42599.61
39846.13	34982.66	47126.8	33310.4	49887.26
46616.14	27222.53	37986.6	44463.42	40123.6
45427.87	38753.03	40436.04	30163.39	28663.39
29673.08	34462.55	31580.76	29611.76	32563.53
26963.82	34290.65	35102.45	47659.42	28930.9
36614.13	25590.55	25205.95	39972.44	40003.71
41439.4	48646.28	37819.49	37642.6	27728.39
32958.1	27763.64	35405.33	35281.04	31102.41
39278.95	32565.83	25624.3	33409.06	45567.72
27290.86	41739.34	46198.01	47136.02	25545.38
33095	36774.6	26965.94	26134.66	36687.56
39408.26	46549.59	40349.85	33954.03	38760.74
34232.22	28293.44	46820.74	26290.36	45534.53
33363.72	46492.56	33313.44	28103.35	33502.58
33311.54	46498.84	32872.62	33176.62	29457.3
41133.1	27181.43	38695.46	48608.33	31677.07
29230.52	45450.78	38292.51	43701.77	26655.65
34980.54	44074.39	49937.16	30342.26	49451.94
39472.35	37672.99	46122.98	41293.63	44079.3
33668.39	34519.86	26614.37	25177.99	25446.7
29872.72	36719.45	37202.59	29604.53	43455.01
43506.44	42896.38	49025.89	45069.28	26985.66
40111.16	30718.26	36122.8	27031.14	39848.97
45163.94	33321.91	31249.56	32263.68	48634.64
42156.38	26889.06	38141.48	31071.78	36049.66
28061.56	46758.71	44813.23	45210.11	44625.14
31197.86	49162.25	30515.36	30469.72	44412.65
31892.09	37783.07	35725.16	26596.07	34499.17
31710.3	30828.21	28215.3	45303.18	48747.22
45972.5	38073.12	31254.17	41626.89	43761.68
39863.94	38714.69	28896.9	44149.42	38986.01
28479.1	28969.48	49848.41	35556.07	42939.42
35428.18	31203.79	31052.36	37810.76	31435.79
28934.61	39687.78	25956.51	37358.59	33522.33
44453.74	27512.59	39047.29	48421.94	43378.3
27537.62	33484.1	44941.84	46057.11	27628.55
39309.2	35748.88	25926.06	41445.21	39360.12
32592.64	26390.91	25884.13	46021.44	44621.46
42475.42	39462.26	43920.57	26980.83	48476.64
27716.86	31670.64	40163.9	43122.21	42361.7
26491.29	36605.55	49889.86	38969.56	37007.55
33378.05	39524.4	41918.55	35394.07	42831.38
44175.64	30905.51	48064.93	47404.05	33614.13
29973.81	29670.68	38355.71	29181.43	48056.12
25015.6	29213.58	31455.05	46552.1	26926.06
43409.18	27227.68	42282.84	26209.85	49772.47
34059.35	35885.37	26304.03	40024.24	26036.83
44296.12	46451.28	35448.15	31296.86	37244.37
46901.62	44159.22	46974.72	26617.42	32583.17
48976.66	39140.36	49185.6	35228.05	33544.7
29782.31	48645.92	47713.31	35514.68	33978.48
43216.92	35946.86	44892.23	45582.22	37676.98
26877.41	35427.47	49651.45	36169.89	29628.92
27730.88	42943.28	30055.96	34715.88	35357.68
32336.63	35732.82	48996.54	43583.08	25770.17
35106.73	30645.13	39442.91	45975.06	40253.52
47259.29	33211.53	29129.45	28348.38	39357.3
39758.33	38205.48	40318.74	29680.33	47621.15
32517.67	34372.88	36355.34	25185.76	41030.17
31562.26	44471.17	49578.75	39767.43	36293.42
35043.01	38949.21	26291.31	29602.61	44798.11
33677.48	41411.42	48001.25	49999.8	36136.64
46219.59	30412.67	46782.91	43654.02	33902.44
33145.52	44856.73	39335.53	43307.71	36605.99
35183.65	43553.7	39635.59	49910.59	36188.2
29436.1	31935.24	36883.33	45980.24	29766.3
28739.85	39771.68	39671.7	39436.17	40654.07
40979.66	49605.52	27113.3	36669.66	29982.64
26766.71	49412.53	46561.57	40377.68	40103.9
34140.66	31717.33	38586.91	47417.03	38521.26
48096.18	44327.54	30143.41	29114.64	29637.89
32469.76	41538.2	29056.66	26207.15	38340.63
46420.7	26360.07	41708.04	33185.89	26930.35
32271.47	45847.26	31130.06	43439.51	43794.99
29380.86	49298	30158.94	35638.82	41603.77
31996.89	35606.81	49140.96	42633.84	25868.07
41118.4	40498.99	42936.27	35259.91	33550.81
38140.98	27778.66	47489.59	37142.92	25247.33
25567.01	49651.13	49871.73	31459	36435.07
32781.3	45407.86	39697.97	34378.23	45249.61
26927.72	34922.57	37358.1	27467.41	29699.42
47677.25	28434.69	36409.65	47271.27	36652.12
45713.33	43328.82	28541.57	39311.08	41813.34
37105.94	34591.71	41319.3	49935.9	35521.16
29446.27	37792.06	49608.07	30811.74	34351.49
39699.6	40667.73	31042.65	25510.63	49545.81
39385.99	38120.91	42374	36003.14	42253.14
46810.36	29120.65	45762.97	46441.85	46215.55
28965.09	31496.41	35743.03	42093.12	29008.05
44058.04	42753.44	39382.49	44928.76	38380.54
26834.11	28293.81	46582.97	47756.81	28002.28
48577.75	41663.22	29037.12	47357.74	45085.97
41043.72	32509.34	34050.17	35491.59	44158.81
35718.12	26060.28	37763.28	39709.11	27605.32
37460.28	34614.93	32802.34	47431.15	25562.9
42499.42	35400.6	26179.74	31835.13	27840.78
40803.45	41277.06	32835.98	39271.82	26207.32
39920.58	34806.74	26429.25	33914.66	31130.59
40973.93	46088.12	29321.76	31774.68	39709.63
47345.13	33776.21	46296.28	31941.42	29199.62
34341.36	34505.71	42847.75	49429.99	37942.72
33725.46	32261.72	49016.35	48435.72	35973.94
45452.27	46069.55	46837.86	44099.16	27308.18
31816.25	29523.17	37588.36	29387.96	29791.98
45877.53	41566.07	42220.59	41263.52	40524.07
35125.8	46011.9	46585.96	29299.35	26528.24
40367.81	48940.59	46531.71	34637.38	47586.07
28745.32	41634.55	25989.54	40780.49	30629.88
48883.34	45330.08	47073.71	37553.82	48210.23
49567.22	45996.14	46735.76	35966.2	28426.02
39842.22	29165.58	47065.26	49765.62	25047.44
47145.82	49546.77	45625.49	35153.09	49254.46
30440.19	34607.54	36797.8	35912.92	27210.08
38291.2	27570.29	42229.2	27279.54	42120.21
27326.07	34585.26	36708.35	37423.48	31470.98
25647.19	28925.6	41828.16	32702.83	27171.27
26148.68	36509.94	40456.92	43359.93	43782.08
49873.88	27492.95	46694.1	39208.59	35923.28
