# Supplementary material for: Hybrid Symbiotic Organisms Search Optimization Algorithm for Scheduling of Tasks on Cloud Computing Environment
Source: PLoS One. 2016 Jun 27;11(6):e0158229. doi: 10.1371/journal.pone.0158229 (PMC4922590; doi:10.1371/journal.pone.0158229)
Supplement: S4 Dataset — (ZIP) [file pone.0158229.s004.zip › uniform/unif800.txt]

43651.38	37346.32	49875.41	49924.26	43925.87
42635.64	37886.66	37073.08	28482.55	41030.09
48772.08	45401.82	25817.1	46188.12	41713.72
33944.36	29129.25	31991.68	44260.62	44395.13
25782.07	25681.94	48055.38	35208.09	29305.19
34103.96	31877.07	28291.29	35235.31	45000.28
27894.37	35348.83	45029.42	32120.32	45731.65
42360.5	44921.66	28945.86	46298.52	26483.78
27261.1	41219.71	48532.16	30674.9	46884.53
40082.21	41056.9	30944.35	38476.35	37942.16
49272.74	29411.32	49393.93	39493.91	28774.36
27189.35	45461.12	44061.48	49276.19	47992.06
48319.31	39403.89	34939.19	37432.54	25973.84
44999.2	47219	48722.62	35903.67	43107.13
40087.49	44293.53	27278.27	45402.07	46577.22
25610.84	45980.01	37528.86	26318.27	28644.74
47627.42	33048.58	30787	45184.57	47418.49
29449.2	29061.22	29956.31	39261.12	31423.28
48073.48	46611.49	31876.9	42815.76	36803.24
31376.53	29895.95	49081.88	45034.26	39701.92
49942.09	49100.54	31355.21	28198.5	30954.8
36916.56	47443.35	49434.43	44473.45	35564.55
48930.76	27359.49	34485.44	33761.29	26622.48
42874.8	39009.85	32858.96	32149.65	44024.34
36152.02	34607.57	47906.28	29774.48	41198.51
25838.36	43532.6	31605.41	32317.96	25447.82
47402.56	30429.56	31350.38	28090.21	37575.25
37615.35	28920.17	42804.97	45213.74	47976.99
35923.34	49562.96	29439.23	32445.64	47228.77
35737.18	27534.5	35669.69	49452.79	47571.23
34164.06	25935.32	33254.19	28095.07	38245.28
38363.34	40315.93	46332.91	30186.6	36058.2
28674.4	39374.65	40555.35	27372.56	37298.22
33324.71	29202.02	34035.97	47614.65	49965.26
46164.19	47767.86	27849.32	43177.07	49444.81
27744.66	47386.98	35790.68	25173.71	42804.31
41304.57	28027.07	33373.69	29096.11	32143.44
29861.67	28041.22	41347.81	41597.85	46979.33
44617.1	35916.67	33712.82	40565.13	43779.94
33585.83	40389.13	36388.69	29713.06	34254.38
40008.99	32828.39	35258.52	29646.87	37759.94
46231.14	42592.66	26036.91	41744.69	32483.95
45913.86	27341.79	28482.11	41220.15	33989.74
38363.39	41613.93	36458.45	44450.83	26381.25
44857.62	37212.04	49472.61	30912	41759.32
29835.39	29647.52	29203.04	47995.67	28013.57
38388.54	40513.87	44887.33	30666.45	48972.52
43926.33	40968.11	49017.91	34602.24	43966.39
37366.53	34770.5	49009.39	31673.89	37707.33
46119.74	42023.85	34494.57	46138.17	32475.73
43313.77	40528.77	42721.76	48909.97	41035.5
30134.59	33298.62	39759.63	49967.07	29193.74
41780.06	26868.33	38793.6	38846.75	26064.48
40575.3	49282.18	35251.79	38733.68	28728.54
32321.66	39915.31	36531.65	37653.64	49139.8
34781.39	35252.82	49988.4	43565.96	39780.41
27728.65	41668.2	42168.6	30347.9	49937.13
25423.37	35123	37440.89	28409.85	48124.98
28039.93	28223.11	26099.97	37145.96	46164.19
25053.38	38175.96	36601.53	38270.43	32655.24
49940.28	27985.67	47390.25	28754.5	28698.35
49940.12	46011.99	45894.69	39103.35	29610.15
39821.44	43470.88	45231.61	44201.23	45723.58
46786.44	26833.92	48372.14	26926.3	26147.25
34806.01	49898.66	42183.72	37861.71	39671.5
32917.86	30318.86	32297.45	27396.8	33392.74
29770.72	34767.77	45223.51	38101.19	43493.52
35749.66	39808.24	44096.07	45149.13	40734.36
34429.44	38192.37	28173.28	45802.84	29090.18
30960.99	48800.39	36586.99	46739.55	26789.54
32895.5	35690.12	42963.71	36881.6	27814.1
30895.4	25969	40881.77	29316.75	36086.47
27162.34	32391.53	47084.26	42650.6	32257.93
42769.21	48048.19	29249.48	41336.76	49992.33
27015.73	30782.93	47136.37	25284.4	30528.09
36470.92	40692.69	47790.01	44870.08	46330.31
35098.05	49362.42	38574.56	38677.8	33111.32
26970.15	27375.02	31759.32	48496.02	40009.97
29912.29	48891.54	43220.14	34268.44	49883.89
32437.48	37019.12	41781.13	33072.57	32576.14
38836.81	49665.19	38318.45	25616.75	26148.7
33478.82	33451.84	47637.47	33518.78	32953.85
32050.88	34684.19	34279.44	29713.86	45172.24
32394.12	25393.82	48821.93	25160.7	49773.02
48865.7	38338.77	26395.07	32601.01	37712.53
47988.6	49142.71	31881.67	37294.18	43730.72
25775.39	40025.46	37172.79	27781	48264.83
40225.68	43587.83	31921.08	43816.74	37586.8
32917.58	45687.94	48816.73	27831.97	44905.86
42148.93	42503.44	29672.89	44850.32	39285.33
37811.58	44462.13	27769.53	32254.58	39157.84
33887.32	26955.88	35249.89	29730.39	35396.91
38746.87	32208.47	39228.54	42273.94	33301.19
47460.24	43205.76	47751.67	44262.57	30272.24
36829.19	34663.61	45576.25	27232.26	45093.88
46005.22	35488.79	39464.12	48645.57	44173.51
34604.14	49014.05	27425.36	42548.9	29979.65
44754.14	43820.46	33680.23	26803.18	40022.68
42835.51	37790.27	45165.83	48702.53	26447.58
31175.36	27615.4	40310.61	26093.51	32497.57
33059.18	34796.21	48527.27	43641.95	47360.02
33177.53	43535.38	30054.51	46876.25	37007.84
38223.02	42799.08	39457.53	49008.7	43330.15
34629.15	37331.26	49616.37	36188.16	39963.73
38179.13	40923.84	46319.84	42570.92	36580.51
26416.01	25553.39	47629.26	31918.88	43827.17
33308.33	36009.63	49544.49	33000.16	30842.02
31830.94	29210.66	35566.87	45256.37	37056
30913.49	38538.94	44822.33	35800.14	41799.34
43998.41	29630.29	37528.57	41069.59	39524.04
32946.74	49934.42	46880.53	41857.96	48971.85
30658	43785.16	37938.36	43668.02	29122.03
45550.16	28523.45	42771.56	39101.78	36845.28
36177.49	30396.6	41936.65	36384.93	45173.3
36381.97	42607.28	48262.29	27585.4	41812.5
28563.76	48948.3	39439.77	45638.45	43282.42
41779.89	36421.53	33439.62	34967.25	47748.71
35920.6	49104.09	38569.79	38333.54	26132.16
35417.86	44916.14	31828.8	37546.23	42278.85
30580.55	37843.54	48670.57	31170.66	25520.67
46018.19	30658.35	47630.15	29488.98	34539.14
41693.84	40614.61	29848.09	42281.32	37383.9
34939.08	40284.58	40005.13	26562.66	32036.97
27184.28	26804.14	49297.87	40600.23	44971.11
26479.69	49370.22	36621.14	26228.39	37379.21
29814.07	30877.26	28984.25	47202.71	27341.27
28977.08	48807.21	28599.57	30623.16	29400.48
38366.73	26529.44	29097.23	29671.05	41150.79
30671.6	38994.94	25272.94	44714.1	28925.01
41950.22	37039.71	40765.57	25795.44	46126.94
37230.9	46723.72	43592.71	37233.74	41657.12
26273.98	33267.2	30792.57	39094.78	34264.28
41085.69	25646.42	31049.44	43595.29	30263.78
26097.94	37066.64	46718.75	25612.31	35227.62
41286.27	27555.51	47431.86	26599.84	26827.4
31619.69	49687.99	41724.87	37277.27	25625.28
40378.92	44788.52	43025.47	49215	25185.93
48473.21	28776.05	45623.77	49965.82	27860.19
41027.56	26195.46	43039.45	43720.66	48928.1
32539.05	44468.14	38939.34	46315.38	47598.73
47945.69	44649.71	37493.98	33636.18	39685.97
46466.35	48096	33078.73	42580.17	32489.75
37207.26	46563.64	49465.91	39201.6	31477.49
33931.98	26938.96	40934.29	38268.81	34834.21
29838.95	48370.86	47080.76	43879.47	44891.77
49582.97	34116.23	37461.2	34728.32	33210.99
28180.37	38159.15	48905.33	29595.4	44901.95
40336.23	34706.76	31687.49	48581.87	47816.15
31111.06	42238.69	47007.69	28010.05	45869.83
37975.69	46154.83	40417.05	27861.72	39103.55
49260.36	40352.76	31120.28	35877	32052.17
49804.63	28080.65	36118.94	30095.92	44493.56
39496.89	32622.04	30035.43	48284.49	40866.13
37515.96	26039.13	44230.82	44027.14	34490.74
45704.73	36080.85	32265.47	27139.71	47455.21
36027.86	25276.8	30167.95	45424.37	43027.18
37852.09	43446.34	45326.68	35678.41	46965.72
47823.6	44253.01	45706.56	32244.43	36614.05
46869.68	37895.87	46374.27	43436.61	28519.01
46837.06	34272.63	37606.34	38997.99	49061.55
