# Supplementary material for: Hybrid Symbiotic Organisms Search Optimization Algorithm for Scheduling of Tasks on Cloud Computing Environment
Source: PLoS One. 2016 Jun 27;11(6):e0158229. doi: 10.1371/journal.pone.0158229 (PMC4922590; doi:10.1371/journal.pone.0158229)
Supplement: S4 Dataset — (ZIP) [file pone.0158229.s004.zip › uniform/unif700.txt]

34856.1	38064	33470.85	43285.3	42602.3
36491.37	29812.13	48871.55	39495.77	31573.44
27514.71	34889.05	37142.69	34416.83	29987.97
49865.44	34707.84	47040.75	30684.44	33605.64
33636.87	36650.72	27878.59	32659.43	38788.93
30005.67	33173.53	32125.33	25826.28	30580.28
39746.79	42383.32	37847.55	39152.95	43580.9
34947.19	35386.24	25992.96	45260.4	31240.79
41900.58	47944.8	36317.5	44123.97	33758.54
37098.8	39487.36	26836.32	46269.22	38883.8
31493.88	34362.15	30298.28	34413.01	43227.57
37436.15	44380.64	31500.63	33123.44	45337.54
29456.59	38481.85	28428.33	37076.89	39597.75
31216.77	38204.54	29052.78	30945.38	32087.83
31641.35	33648.4	47986.54	25422.78	38711.36
26924.95	28894.49	42316.67	42872.43	42752.42
43937.25	26796	30600.84	40913.01	42017.13
31498.97	41452.15	30765.26	33354.72	34708.32
37593.59	27837.02	49490.05	33700.52	47034.6
48142.12	38424.42	36997.99	37320.8	36926.51
35845.12	33180.88	49439.45	27942.67	39387.92
42808.98	29545.47	44453.55	28002.22	29149.27
28494.58	43957.99	42041.21	35372.92	28701.64
43675.92	37728.34	39174.52	39569.06	28953.88
49791.84	43784.88	46980.59	33018.76	49595.05
46458.26	42977.35	42141.25	49735.32	42212.78
28986.96	39871.45	27689.01	32342.96	45439.46
45884.08	40291.81	47601.3	46799.95	40957.19
43723.2	37080.91	45608.46	28467.33	29757.98
41708.58	47572.83	48889.19	36699.52	26350.39
44836.66	47121.01	32076.36	29362.65	39380.64
47764.31	28039.14	26622.47	36513.94	48793.81
44048.83	46722.92	30130.82	29452.81	39722.14
42714.66	31758.61	46692.5	30910.52	44280.36
30659.59	42765.79	38860.69	42364.67	48128.46
40105.52	25857.37	30671.52	26456.44	45751.63
42500.12	36299.07	31657.48	30085.82	47563.6
32935.94	45906.38	26004.46	35068.92	45379.61
42542.61	48502.25	30817.51	44337.96	45198.93
29655.59	42256.98	47838.19	33332.52	28871.7
46253.19	46504.37	49895.28	28006.39	30763.54
45724.63	42865.33	32072.66	29467.46	39755.22
30788.73	44991.08	41714.84	45496.22	30323.1
27369.64	48997.34	36129.99	46911.34	36064.24
44921.22	30579.34	28056.73	25222.45	46098.78
29014.63	45145.21	44218.12	49485.14	33141.28
34861.33	48115.4	30523.27	31009.55	38219.48
41881.28	49645.77	34606.19	28184.96	39411.27
27762.59	28038.18	42177.64	25287.33	32970.28
40099.17	39577.42	32191.52	25942.48	29904.66
41270.05	49292.69	48334.83	43745.13	30680.9
42405.99	45479.29	26807.21	45299.9	34599.02
49788.71	44832.4	34417.88	47548.27	37632.64
32827.29	43132.99	31398.67	41446.65	28988.6
46808.83	27170	31443.47	45198.09	36001.57
45780.5	33183.97	28336.53	38732.96	46940.62
49434.38	35994.43	44080.1	43786.53	38556.23
32188.5	38848.86	28189.33	40046.24	26874.84
29559.15	42963.99	27493.27	42973.96	45789.98
40940.32	36875.16	34211.17	38320.72	26367.62
39642.51	46671.69	36196.03	37866.95	42662.8
25617.54	45407.64	35307.76	32271.94	38859.77
31278.96	25809.78	44386.54	43915.87	39256.76
29927.43	48719.26	39443.29	29369.28	47296.33
34881.68	32371.41	32630.41	32392.9	26871.63
46708.72	28801.92	32369.81	28004.11	48815.75
27638.26	46216.27	47809.38	25318.88	28863.18
43171.57	49732.86	40877.46	31643.83	34609.77
42069.77	29411.92	38233.13	36029.05	34442.65
41796.23	33893.11	45566.32	34488.16	46638.56
46459.5	41898.6	29194.14	49170.49	45433.72
44762.39	28641.52	45110.98	26972.45	42701.42
36782.15	39925.66	41287.8	29512.11	44451.74
45073.17	41257.52	44081.47	32774.99	43347.78
27190.5	39737.37	39287.85	28808.12	47787.79
31760.06	36458.14	31970.62	28078.97	28998.63
31621.53	48046.91	32851.75	47924.38	48015.46
32683.69	36118.42	41085.5	28486.21	49000.98
26754.73	26561.25	39093.34	37864.42	40167.76
37265.72	37625.17	33995.25	35880.16	37395.91
42886.08	33048.2	36495.79	32541.05	26527.93
48201.39	37839.71	38684.65	39973.88	30205.41
44604.88	27284.57	49091.27	48593.61	39917.74
25252.79	42122.42	33488.89	29959.92	30317.85
36213.28	37605.8	40140.43	38863.09	41678.18
35919.45	48878.07	32054.68	33838.58	47017.6
31659.75	32141.33	26844.94	32011.44	42697.72
32637.58	41264.6	39197.21	32952.38	34209.38
33791.94	36605.24	35979.39	26742.68	36738.56
48123.12	46819.4	26696.75	34352.51	40889.64
46135.54	38709.17	31920.3	42147.77	40718.31
47874.08	47194.35	29128.74	36922.22	39728.06
46892.61	49421.17	47280.05	40330.07	28236.63
36783.68	26968.27	36496.28	47237.37	45888.53
32661.4	25129.66	41730.05	32364.97	48139.61
48319.13	40632	47311.01	35381.89	49329.5
38727.58	39154.46	30789.17	45235.96	44063.13
33219.47	45959.42	34352.83	31419.54	31418.52
30535.62	33527.4	25515.07	44020.84	36173.5
44249.4	39651.13	26607.75	27407.98	41412.75
47046.97	36214.02	29266.2	36588.63	47316.11
44904.28	40585.52	45069.73	41607.8	49375.62
43234.49	42771.71	25343.26	35250.02	39927.29
30910.98	38167.53	32040.37	34766.39	30314.26
26614.72	46127.11	39980.06	34244.41	48153.79
41253.68	32911.58	48122.11	28456.23	30760.03
39861.33	25040.88	30460.01	37567.06	29646.62
43635.72	28513.71	46185.14	46350.93	35280.78
27265.89	49810.49	34215.09	25020.1	45370.44
40996.35	48221.99	35224.17	41181.34	39997.84
37644.57	32638.58	29012.77	26841.56	39832.51
34467.6	48004.22	37761.39	47093.68	37084.85
44135.07	44880.09	47485.19	48638.58	35006.66
30723.57	43092.53	31796.21	26244.47	44283.49
36298.98	27974.73	30352.11	41851.02	41314.43
25642.83	39638.61	27518.45	41264.49	38313.72
46507.76	39180.32	37518.71	32209.2	43644.06
35541.17	27714.72	31897.63	48840.62	30041.09
40727.04	39866.22	33069.45	43340.82	37239.17
29585.81	36963.68	38600.84	26319.28	25561.47
32056.76	44784.88	34504.88	32197.64	49834.16
25652.03	46831.78	39965.52	28401.37	35078.53
46127.82	25037.69	34581.16	34656.63	25447.25
34075.17	44106.9	29537.86	48893.34	27675.87
41612.32	32327.38	49525.82	36529.05	32117.85
44021.91	35278.32	28201.62	34817.33	32184.81
42852.11	48025.32	43794.42	29500.68	40965.48
25225.16	26538.84	38261.73	45611.03	44829.75
36668.33	29516.8	27396.36	45179.86	39083.71
42367.97	45385.79	44888.59	42278.5	46663.04
49926.45	42096.26	48850.87	42743.54	33591.19
27772.9	26686.57	38134.18	30101.96	41263.82
26434.71	48666.56	33219.81	38775.91	37532.97
34099.74	49895.85	36618.4	31882.99	46326.24
47525.34	34855.26	42352.13	41999.45	27791.98
27566.98	27374	43035.46	45282.33	38356.31
33300.2	45370.57	26039.27	49261.22	45146
27288.71	39677.83	33979.58	41455.42	25268.71
44064.28	26518.56	32002.66	49438.28	44508.72
29683.6	31099.28	45579.99	28969.58	41304.55
