# Supplementary material for: Hybrid Symbiotic Organisms Search Optimization Algorithm for Scheduling of Tasks on Cloud Computing Environment
Source: PLoS One. 2016 Jun 27;11(6):e0158229. doi: 10.1371/journal.pone.0158229 (PMC4922590; doi:10.1371/journal.pone.0158229)
Supplement: S4 Dataset — (ZIP) [file pone.0158229.s004.zip › uniform/unif600.txt]

34120.99	37484.04	33344.28	36265.38	30309.09
31840.86	39115.01	47986.81	31738.36	49494.87
47788.43	39307.13	40581.06	35500.56	49170.12
31459.84	45850.41	34697.13	45741.79	28488.43
33533.63	29027.69	47811.35	40409.6	36770.7
36211.22	36774.62	38161.87	31863.75	25253.77
45515.62	34668.17	35139.58	37169.98	34207.41
31182.88	30524.58	39938.36	45224.78	32699.41
36758.12	43570.03	26595.27	38667.36	35900.02
27441.47	39627.44	29275.71	42361.78	25929.07
47674.46	31571.19	33513.82	42579.21	27939.59
38055.83	41592.24	42330.7	36535.58	31687.63
29924.16	42164.3	41533.6	41618.56	28513.95
39302.86	46306.14	26747.14	30462.71	34043.93
31588.28	49616.69	45696.47	30298.62	32985.79
28693.81	30630.84	29023.43	38444.81	36405.38
49021.46	31016.23	34506.06	48881.67	28238.98
40197.8	34837.8	42871.5	39265.09	42975.66
45549.7	38846.85	46118.66	34203.39	41409.33
30589.16	28731.45	30058.97	38450.27	47865.8
47950.68	30860.7	33609.94	49641.48	43675.13
41939.67	33963.54	36452.45	37140.79	30976.66
39265.56	29415.88	35653.23	48643.83	25783.59
26813.88	26023.77	32131.23	33729.44	34077.16
37720.81	36699.63	45047.91	25462.74	33278.18
47837.45	36877.23	43736.94	30665.42	45944.54
34114.65	37830.85	46433.41	25347.62	41677.47
46622.05	32945.31	28284.42	39218.3	40343.58
46839.17	46634.72	38953.44	32472.94	32398.02
40320.08	38190.06	44014.62	35393.86	29385.66
25380.33	31054.13	25380.54	38609.51	31006.55
47811.53	36717.52	45538.22	38675.34	27208.79
34814.31	46764.82	29168.55	29633.13	40551.35
45583.89	29971.21	39037.96	27226	40062.73
27785.67	43594.34	26230.61	30170.69	27052.68
44217.68	49555.8	30337.78	30162.58	33325.6
35631.34	49835.09	48395.83	44700.6	30130.55
41458.19	41811.34	40916.82	25602.02	37451.56
35115.91	49858.63	30362.95	26529.29	43325.73
34176.87	41548.67	25307.49	27800.25	26276.33
41446.57	44164.4	29177.54	32039.39	32503.91
37575.12	49553.21	35974.76	26853.8	25532.94
34442.83	45563.43	33051.77	49114.42	35650.68
34013.29	36863.88	48831.43	46277.07	30499.52
26546.47	43890.65	26331.35	39661.33	25990.73
42066.46	49074.03	38824.59	36288.08	48669.23
45812.12	33793.68	49050.34	47603.12	48609.62
26071.53	38532.01	35662.13	40602.14	30112.91
47046.22	39199	29885.26	36445.04	47575.37
36828.17	43982.35	37567.45	36385.46	42549.69
33840.7	32594.69	28018.25	25084.52	40872.98
34707.06	26823.95	43177.01	29301.78	46214.54
46980.41	33749.58	48559.52	36597.47	25308.76
43897.21	32013.17	44809.06	48834	40503.17
49205.77	47178.44	46623.76	45573.36	46191.11
32707.82	41846.18	30579.78	27251.21	35747.6
26679.71	31326.8	31770.33	43081.6	29260.41
35599.19	32811.97	33997.95	47524.32	47315.9
41379.9	41369.71	32470.77	30811.95	25567.14
49381.11	40430.38	31670.3	26154.03	44459.59
32359.08	49127.03	25271.83	39114.2	49823.33
46412.93	32319.19	28452.33	42955.9	37626.9
28108.28	45477.22	43068.98	44426.66	46134.78
49926.07	31580.36	41526.18	28304.7	34610.89
36457.81	31283.88	43418.81	48897.01	34877.48
39611.56	47078.2	42171.02	35227.63	32239.93
36841.35	44767.01	25766	26173.35	46668.39
38446.97	36957.22	39601.07	43302.84	30793.34
45467.07	48771.11	27171.33	49629.77	40128.45
41545.14	43887.25	47218.03	37264.83	49885.41
25965.24	49343.13	48161.87	35714.78	34374.94
33138.78	30256.28	30292.76	26340.99	29927.66
26601.76	33690.79	27906.21	34940.38	32348.85
42739.31	34350.18	37411.97	32905.07	26871.46
35110.41	27446.3	27541.56	44359	30098.13
29851.12	32103.63	46146.67	34244.34	43453.08
31019.04	43229.39	35576.89	32898.6	47327.63
37265.76	45814.61	25435.84	33449.82	34592.29
47041.95	27341.35	29851.39	35100.34	41246.6
40971.53	35896.32	31165.22	49306.46	29244.27
37446.15	36128.97	44997.92	28863.57	39433.81
40978.36	26918.87	44716.2	48073.08	44239.71
38292.8	44304.35	34923.05	38006.71	49580.6
26930.88	48686.31	37709.93	33491.6	35580.52
46285.85	49472.45	41335.37	33616.79	44077.21
46787.61	44820.8	47753.49	33639.99	33292.47
34238.83	38876.98	37058.74	48136.41	45979.34
46701.2	28144.47	47446.77	45498.42	42326.75
28228.21	34859.43	45393.21	34182.78	42558.61
38734.39	44572.56	34161.8	37720.48	34066.29
29018.54	43418.86	41335.16	30739.98	27262.56
41239.58	41474.6	42708.53	35973	28147.9
31084.3	41662.11	45414.58	28026.19	28015.58
30348.7	43926.41	27588.46	27056.69	29438.61
33893.48	40436.91	29600.64	45995.93	48086.45
47976.01	31657.88	28186.56	46617.86	35117.28
41794.9	35282.3	30316.92	37969.4	45779.67
28359.1	49701.62	43101.64	35964.23	43959.99
40742.02	25781.32	42265.15	26562.23	43119.84
40711.48	29599.94	46584.9	36493.37	42756.8
31623.64	45288.42	41321.27	39293.46	41996.43
47944.24	35121.88	26914.44	30165.1	31303.64
46559.77	25828	47740.18	29407.63	43952.18
49008.67	35439.89	32500.69	25729.65	34623.51
36199.25	44862.08	44745.52	49094.1	25327.84
27935.95	25494.67	40215.26	26540.3	27618.38
42231.01	25882.1	45025.27	34467.3	47200.28
36069.75	43642.33	45428.03	31921.23	35765.3
43615.02	25276.6	36872.21	28075.41	45699.71
39369.64	31892.79	47085.28	44156.58	47155.44
26922.28	47025.81	49962.73	29580.7	43773.11
43567.26	37665.89	47376.78	44145.58	25004.11
40451.56	26274.14	26142.02	45450.21	33597.31
29273.82	39803.84	49411.53	35353.14	33257.92
30392.67	49966.15	43499.93	36397.5	42435.54
31516.78	29900.04	35022.48	49543.39	40870.43
35335.87	34705.61	47337.33	25035.81	25180.74
34919.41	44728.62	36658.2	29137.58	34642.59
34897.52	46204.63	45106.84	36865.31	42041.82
29013.83	25521.06	39907.2	38089.14	41879.8
