# Supplementary material for: Hybrid Symbiotic Organisms Search Optimization Algorithm for Scheduling of Tasks on Cloud Computing Environment
Source: PLoS One. 2016 Jun 27;11(6):e0158229. doi: 10.1371/journal.pone.0158229 (PMC4922590; doi:10.1371/journal.pone.0158229)
Supplement: S4 Dataset — (ZIP) [file pone.0158229.s004.zip › uniform/unif500.txt]

40851.38	49322.31	44700.62	48912.58	32029.8
44035.03	39175.61	34599.52	39716.6	43939.38
25684.22	35997.54	26999.29	48184.17	40046.69
49694.37	49884.85	33971.04	33961.02	27076.69
39919.03	46896.87	46728.38	45509.24	38669.35
45914.85	44434.88	42018.99	48437.5	25517.05
46897.76	41747.99	48214.47	25186.89	26332.77
49338.75	25352.4	26853.93	40714.83	29277.76
33044.77	32163.87	26653.05	39696.57	37749.24
40048.06	35522.87	37997.5	42143.56	47713.01
33768.33	45388.92	38871.56	48037.38	35795.09
40264.58	48609.56	42888.85	39371.9	26776.22
34246.62	48290.53	44043.27	45535.46	46621.36
36265.07	48011.17	49972.09	33660.18	34618.76
25556.75	28286.48	46740.56	39940.82	32712.69
41694.02	38964.44	43932.05	29111.28	47528.61
32098.48	36890.11	43515.07	28138.02	42314.31
37131.99	45755.52	46989.05	27205.57	41946.16
47967.85	36844.96	42522.96	30028.53	47985.88
30333.56	42848.82	44745.21	38935.28	48497.4
40515.91	43627.18	37779.57	48738.28	35956.2
45936.96	49123.7	46687.4	35049.43	37851.85
38144.58	42157.52	37924.54	30638.34	40225.26
29142.74	33509.06	46242.25	35643.67	38480.9
26218.54	41586.41	31085.92	33921.18	38967.15
49294.53	32564.96	27168.37	45982.07	45178.77
40571.4	27108.35	40379.64	26820.7	32061.08
43702.16	27992.43	30295.95	40616.54	38267.37
35238.28	42602.15	35963.16	41966.64	39753.46
32940.06	35010.16	36222.37	46199.93	33820.76
49838.15	34380.42	34674.82	39272.54	33034.4
47500.13	46210.36	40011.95	38795.99	28530.2
37178.59	45951.31	44912.05	42329.96	34027.85
44666.26	30371.19	38538.2	43945.27	49339.52
27806.5	46146.66	36584.03	35277.27	48062.47
34930.48	28553.54	38723.88	45618.37	40857.58
45392.1	30656.39	44612.62	31527.53	30159.35
30506.88	32282.77	36109.14	40085.8	42566.96
44548.72	47186.42	25261.18	33236.7	28270.16
43234.84	37510.52	31696.21	46172.3	34956.11
45148.16	41527.44	36554.09	44977.32	38610.57
39284.86	48447.97	34780.54	31845.64	41301.77
25916.02	34330.01	38091.62	33654.59	28290.28
42697.95	27215.72	44455.63	40742.87	47746.87
42258.08	49934.04	49963.04	44991.85	29823.79
30156.18	42755.55	29138.17	27537.97	44773.76
48857.25	35302.01	32420.34	26376.35	48711.39
32371.37	48596.55	35415.46	25746.42	44235.09
40220.88	33083.28	32806.76	34800.72	37602.19
40348.82	38631.28	30353.02	46525.41	28284.95
40608	40043.67	28007.9	29696.58	49917.91
38512.07	40886.26	40950.22	34607.67	38440.4
43560.98	46117.49	49141.68	41180.76	26375.12
38145.92	47117.13	37381.01	29129.74	34188.41
38254.84	25476.15	29705.67	26781.79	39702.2
30253.74	32590.32	34118.66	38745.85	29809.35
38946.71	36308.26	41792.86	46291.32	29834.21
28680.94	26527.14	39093.1	35846.62	25917.23
36911.06	35017.14	36083.58	40289.17	39907.21
47806.85	34190.58	39935.54	31201.12	27079.23
44445.18	44202.5	27729.73	35557.66	32598.66
33240.95	42430.05	27273.82	43180.86	25001.8
48788.22	49493.58	41561.44	43462.63	46336.56
49539.46	44713.33	44378.82	30565.09	29445.16
44683.28	29675.27	25165.77	40198.91	27608.31
39654.45	38084.55	28588.07	44592.2	34945.95
36591.22	26118.83	29443.12	30415.25	42209
47021.95	36938.06	36074.01	28440.56	25165.17
28274.3	35154.81	32291.02	33671.08	41075.87
31756.89	27536.29	43469.42	36609.03	41955.68
27287.85	25497.45	26222.95	36665.18	36800.85
28912.62	40477.88	40989	30024.66	27247.71
45148.13	29918.75	29399.77	26235.24	35881.66
39755.29	46824.39	31890.5	29905.59	33059.63
27817.41	34860.55	34976.2	48040	35369.07
48796.25	31794.4	34771.34	46074.1	25545.43
43316.4	28002.68	30466.83	28204.32	36609.04
40920.35	39761.74	45223.95	44826.47	38771.61
49462.72	38231.07	44985.7	36429.38	42703.78
44348.3	45008.67	35753.54	39092.87	35844.48
32242.2	45357.75	49943.34	33894.52	49612.37
26905.45	47612.5	40066.83	29836.87	30444.48
29777.76	43380.03	32603.91	40850.26	40541.66
43220.77	30520.28	32906.59	42408.47	40271.75
44498.64	46975.61	26867.55	43199.67	38272.3
39522.97	25135.64	34432.22	43871.74	27989.5
47783.92	40566.69	33418	44791.87	39904.83
31481.26	37847.42	25623.49	28589.88	42890.74
46120.72	26260.07	38475.34	33017.1	34233.01
27649.1	26226	48977.46	32244.59	44867.42
43372.2	30561.55	44151.99	37111.12	47117.32
44515.09	36999.07	45640.6	37696.25	31344.74
42752.51	48196.4	48846.77	37346.49	33039.2
30211.12	42015.35	26960.98	43193.2	35782.18
26650.03	45525.6	44057.13	35185.2	34526.15
44000.82	37801.4	40517.19	37398.18	38838.8
36712.55	28247.54	38607.77	40769.76	36091.8
48787.48	46868	31090.22	38515.59	42130.03
29119.23	48101.44	25700.01	37401.02	40102.67
31916.8	25273.46	49837.07	41458.89	36042.7
