# Supplementary material for: Hybrid Symbiotic Organisms Search Optimization Algorithm for Scheduling of Tasks on Cloud Computing Environment
Source: PLoS One. 2016 Jun 27;11(6):e0158229. doi: 10.1371/journal.pone.0158229 (PMC4922590; doi:10.1371/journal.pone.0158229)
Supplement: S4 Dataset — (ZIP) [file pone.0158229.s004.zip › uniform/unif400.txt]

46915.1	38347.85	25580.75	37956.17	34232.6
47000.42	41969.57	30449.04	40728.67	25454.15
39659.57	47363.32	48626.56	36278.99	32415.91
40754.79	49988.82	39555.08	29103.52	39301.88
31513.77	45269.08	46400.96	38962.81	41366.61
34332.56	47240.4	32736.65	37247.9	44191.69
36926.69	48759.34	48905.69	29148.83	43046.3
44804.2	40616.39	38532.93	28561.32	43058.98
41163.19	38518.55	41879.06	39685.8	41825.98
28767.53	38711.34	47771.07	45676.57	41739.96
43968.14	44790.43	26679.71	34631.25	47075.14
36392.96	26355.65	30148.06	48667.92	36517.61
42863.18	46861.25	25419.04	46950.58	38672.89
42848.51	49706.48	44458.27	46215.66	29289.84
31226.92	43668.98	44338.15	41798.06	26811.82
48452.7	49143.91	34535.46	36149.73	34107.74
43926.01	41682.71	40387.45	40992.09	49884.34
41260.58	31657.49	29350.99	42587.69	31645.47
30727.89	31529.44	29771.85	41748.76	48187.02
35590.41	45025.06	38813.23	41032.34	40424.19
42178.63	33911.25	28936.54	30180.78	43165.01
26982.56	28905.63	43829.43	36730.47	44656.45
41308.35	44030.75	38179.66	30154.3	37281.71
28424.03	27394.49	32204.88	34462.01	28008.63
42390.02	26791.98	38832.16	32666.17	32270.98
46791.66	31279.21	26064.77	36958.28	30943.08
33989.48	47284.48	41249.04	42809.34	27629.55
49593.93	48081.31	47357.23	47046.38	44039.13
40690.99	46435.86	31156.4	44471.17	43205.48
35366.99	46272.68	45183.66	46534.87	41309
47956.5	37158.81	35407.29	33574.12	42377.34
26207.37	38635.09	27932.5	46763.36	39690.33
26029.25	29384.99	38095.41	30437.31	26602.44
35458.14	43031.91	25683.86	29541.88	31721.77
32576.59	31561.98	45070.91	37135.84	43423.49
34561.37	42140.94	43322.62	32655.3	38273.58
43637.07	36674.98	47120.81	39677.79	45288.17
34997.58	32187.82	41160.07	26975.84	41193.45
26699.19	39523.76	48036.26	43480.08	43159.79
34994.42	28235.17	44257.55	29645.32	49594.17
34156.65	44912.22	37187.64	49000.13	30623.13
25960.03	32907.27	46754.43	31709.02	34365.69
45531.83	32227	32391.84	26465.23	40719.71
30000.25	31724.9	26217.9	44536.14	47008.46
42050.68	30215.14	33829.54	29963.77	29429.22
45370.84	28354.59	35270.14	46780.22	35762.64
35174.9	34655.18	31679.51	25795.48	43929.18
38535.75	40216.22	26893.85	36929.21	30513.04
34862.22	39073.35	29695.89	26973.6	32070.05
40766.01	44456.29	37335.29	45674.62	42354.38
38126.44	31649.31	35678.01	30372.64	49950.78
49080.73	40021.95	34919.81	30880.33	25184.6
46590.7	47517.08	35666.95	26157.87	27506.57
44356.95	35652.15	43514.28	33801.2	46202
29491.98	30244.71	38358.61	43939.46	25198.99
33803.45	45318.73	34748.86	42031.15	41039.32
36560.5	42502.39	44550.66	41159.99	26317.63
28111.82	30986.03	31403.61	36521.81	26882.88
26236.77	42053.52	43995.24	43872.09	37586.55
35246.71	45485.03	25009.48	44388.68	33931.77
48396.82	29814.35	26667.72	47603.94	29260.17
33499.97	37216.28	37859.3	39920.19	35170.71
44453.66	40851.02	25140.83	26652.55	38900.39
30618.01	25599.74	38736.47	25166.52	26886.75
40290.8	40846.37	48043.2	43265.3	33113.62
40958.49	39824.35	28173.81	36559.44	44345.74
42708.44	34724.6	30277.16	30017.88	44911.58
26449.41	40951.93	32594.22	44161.03	42056.14
43983.63	45431.63	26017.69	45768.24	41094.62
25429.99	26821.1	34688.97	40006.57	37894.72
31769.29	31242.23	30213.36	35781.3	34480.91
36829.5	44546.77	45216.15	46604.03	38237.56
45083.78	27487.9	26273.47	40359.31	40566.48
34501.02	32540.75	27112.41	48709.95	46831.31
39702.17	32843.51	44352.58	31377.95	37117.25
35261.87	41953.26	26159.33	29506.74	41422.54
28777.18	34700.95	48299.55	48263.07	30974.58
27546.16	37038.31	36446.07	49290.37	35385.77
47269.71	40845.78	43290.77	35667.55	32463.94
28436.49	27824.63	33164.73	27539.18	45343.28
