# Supplementary material for: Hybrid Symbiotic Organisms Search Optimization Algorithm for Scheduling of Tasks on Cloud Computing Environment
Source: PLoS One. 2016 Jun 27;11(6):e0158229. doi: 10.1371/journal.pone.0158229 (PMC4922590; doi:10.1371/journal.pone.0158229)
Supplement: S4 Dataset — (ZIP) [file pone.0158229.s004.zip › uniform/unif300.txt]

43893.87	46262.81	35905.21	37715.92	30153.87
38667.94	46544.63	28363.83	29277.05	28365.07
40250.34	38715.81	31574.65	42537.94	46067.82
29052.14	48244.91	40037.97	33019.81	30399.16
45742.39	34111.85	34318.63	42045.63	42467.34
30981.79	37975.81	35956.55	40385.99	28707.33
48157.23	27282.25	40139.43	42746.78	48691.09
31092.24	46543.67	49043.97	32987.33	26681.77
29956.97	27380.66	39702.33	36004.01	29900.85
40621.59	37665.21	42734.62	36383.82	34921.09
36872.64	31581.83	49427.5	46996.39	43250.56
47529.42	30878.89	32985.47	31280.64	38335.17
32863.24	40302.72	39816.98	44434.58	43486.25
31418.83	49839.98	42332.15	43061.46	37480.94
30021.15	32999.92	36377.07	35198.96	27847.61
43604.36	39742.42	35992.78	32853.1	41047.3
47087.77	26003.52	45712.41	32617.65	32339.6
35248.68	27082.04	34067.96	25697.72	27121.93
37444.44	34998.99	44020.83	28476.81	30015.46
29110.16	28858.23	36740.59	39289.65	46808.92
47216	44949.52	25655.41	42802.94	47729.69
42483.12	29103.95	29484.83	37185.07	44523.97
27499.43	45876.65	41659.72	30232.92	39916.25
39596.69	39340.79	27212.29	28550.34	35715.25
40550.96	40360.15	36560.14	49639.66	25762.71
40479.99	36394.03	33308.53	34820.72	44102
32593.32	45212.78	49086.62	25020	47269.94
48944.35	32292.71	39828.15	46156.73	35366.83
36457.79	41055.85	45973.2	35114.85	43152.09
33814.36	39547.53	27110.89	48192.47	45012.67
38794.05	34924.53	29079.28	31042.4	34414.29
32860.26	27633.73	44575.98	44722.81	36899.84
25346.25	42136.98	26631.58	47672.58	42223.83
26745.61	41321.69	47885.25	27556.52	41183.95
30111.28	30278.42	35465.93	48614.46	41125.02
27571.91	26177.24	31460.18	34092.1	31194.99
44730.95	47975.4	42479.83	36758.99	47638.75
26754.04	49232.45	45552.42	39762.67	38980.64
33134.04	27224.08	41546.95	34130.37	29495.23
42161.03	45875.04	33342.42	39245.95	49469.04
28543.96	37760.36	34004.88	31417.02	29477.06
29626.04	48257.34	35475.27	36277.05	25693.08
31798.4	36522.31	34082.26	37699.75	44962.11
45588.36	33993.37	26373.19	47421.61	38865.46
43456.54	36648.52	39443.46	28028.78	41209.02
33762.47	41730.91	34995.32	47474.49	29881.53
27065.04	31896.8	27930.39	29103.26	38346.25
42052.41	42213	34206.4	38436.52	40646.78
46325.47	26733.13	48121.22	39591.41	42156.03
25009.21	38189.04	39433.45	31278.25	27824.55
31644.92	42708.12	36427.53	29756.56	40408.34
47724.35	27090.84	36425.13	25535.95	31322.28
37128.76	44521.35	28207.53	44918.4	31589.97
28647.83	40579.61	46643.6	28916.32	35863.42
37196.96	47605.95	40617.46	29097.94	36700.95
30638.6	28796.18	30520.85	38548.34	32522.93
36583.75	42188.17	36218.93	34496.87	44118.74
47674.23	47749.35	39042.8	38215.89	44014.09
35030.98	46258.72	36708.85	25280.92	48609.5
27284.64	33504.71	37246.77	42751.44	33376.6
