# Supplementary material for: Hybrid Symbiotic Organisms Search Optimization Algorithm for Scheduling of Tasks on Cloud Computing Environment
Source: PLoS One. 2016 Jun 27;11(6):e0158229. doi: 10.1371/journal.pone.0158229 (PMC4922590; doi:10.1371/journal.pone.0158229)
Supplement: S4 Dataset — (ZIP) [file pone.0158229.s004.zip › uniform/unif900.txt]

34631.71	25425.78	41672.09	41149.41	41319.29
28536.98	38233.13	45699.45	29830.4	48483.72
41517.61	38777.81	47844.92	30190.75	30754.57
31711.87	37377.55	31943.51	49134	41015.02
32736.08	48392.31	34093.22	26836.3	27939.99
32546.85	35401.18	26282.98	43972.49	26198.53
37946.42	33983.83	40453.93	42061.94	30433.47
49250.74	41840.4	39312.08	26770.07	29216.74
41335.76	35761.97	28858.31	47679.38	49473.65
37942.5	47332.57	41664.22	39759.52	28415.69
28006.75	34891.47	47623.5	28546.52	41140.63
40627.06	49180.49	40406.37	49525.01	40533.25
25467.55	27893.21	36443.55	35982.24	43773.8
33707.75	35850.23	42999.57	41865.34	45435.26
38247.39	37505.75	29041.51	33801.9	31471.23
43857.16	42178.88	38557.6	32280.3	41051.2
49949.92	34965.93	46154.77	34951.58	32373.59
45697.98	43886.2	31735.75	47282.09	39036
40142.8	32041.51	43489.75	36983.95	33651.58
26683.26	42922.72	39449.81	31671.85	40066.86
33397.83	43171.46	43476.39	42448.33	29951.58
27467.33	31046.26	32275.6	45558.45	28323.21
44880.34	26860.83	42251.61	34369.66	27811.96
36508.93	35464.76	48443.33	43280.74	38840.23
42937.17	29920.88	29835.1	40658.66	33656.23
46988.55	43423.87	27378.06	29767.51	33881.15
41866.19	32499.69	43572.38	46104.24	44499
44839.76	46557.41	42985.96	27270.5	31575.54
48295.95	35849.52	39326.31	34779.96	28783.3
46409.18	43031.04	40261.04	34881.78	34730.1
25777.19	31185.13	27187.13	36520.34	40547.98
48879.33	33338.54	37616.81	37081.02	34129.3
48137.59	34512.42	48900.42	41864.29	43830.42
48840.23	32871.26	43093.6	26363.93	47460.77
33097.12	27605.47	30488.93	40216.66	45142.99
44406.9	28555.22	41710.17	44801.12	49653.55
39318.51	27673.63	47122.19	25016.5	41185.13
34232.11	33943.15	39489.1	47335.27	28401.35
29617.35	48319.61	46144.4	39505.4	35151.21
27288.37	45187.17	31413.94	31346.65	49156.96
33171.16	34281.46	43169.07	36492.55	40355.33
34880.75	26335.91	40607.54	31472.88	46116.17
34953.56	27496.86	48446.25	45640.25	31725.52
47482.19	32329.66	43812.2	33318.27	29770.62
31965.19	45715.37	33476.43	48197.34	25548.45
33490.19	29365.17	31815.03	27694	47053.86
29056.18	35394.27	42981.66	40663.33	43528.84
30121.58	46778.4	48716.79	46276.43	42873.84
44412.36	44290.61	37703.63	48575.27	36631.52
43338.39	25555.87	30082.87	43595.07	31376.63
48544.04	35936.8	25936.2	29468.49	32467.94
25555.92	45041.43	37927.11	38703.18	43103.45
31156.97	28039.92	26517.27	46502.2	49541.15
30989.9	39596.91	34225.93	42537.73	36164.99
42161.28	41370.76	27451.07	33922.46	44929.74
48769.52	27707.91	42124.97	39469.4	38260.76
25480.97	27818.49	46905.12	35198.7	25586.28
32268.54	25965.57	42152.26	35247.19	47100.88
48343.5	31481.52	31540.53	30112.53	36239.55
46908	25310.33	31743.5	28910.41	47279.4
36287	44854.77	40997.25	40315.64	44382.95
42769.36	35637.03	25799.21	40670.51	31680.84
32350.96	38968.34	26182.26	30035.02	37997.7
49797.68	27690.54	48220.04	46183.34	28183.47
47351.6	43128.84	42944.56	30312.12	48111.89
45322.3	40565.71	40160.99	31927.96	26819.79
26010.2	46963.21	39701.03	47548.07	32498.84
35188	46254.78	32364.74	38067.01	34941.36
35152.69	40105.69	25333.92	28101.51	46293.49
48069.7	40352.98	39347.43	37002.25	35075.08
25321.65	43212.51	33369.31	25041.72	25227.76
28649.58	36416.87	45689.26	33116.25	47005.91
36656.35	37310.47	38826.37	43107.41	30916.2
46779.91	28873.68	46542.43	49085.45	40696.29
47756.68	37153.09	27877.49	40364.12	37110.68
42495.91	43748.07	43342.88	38618.09	40177.92
39448.64	35063.66	46944.42	38712.52	40398.36
46856.45	47806.11	36739.73	30996.62	33356.37
39001.25	26498.9	36582.31	29914.53	32048.47
27425.52	36588.75	39120.65	38042.7	38593.85
33887.41	31658.08	27751.77	30141.03	40776.48
39109.37	40695.72	40048.74	35148.88	27093.25
25691.31	44331.94	27035.34	43270.69	40471.23
39880.79	38987.35	29437.7	29753.79	34863.09
42639.16	33654.04	34724.02	27344.46	43345.86
30139.04	41934.12	46771.35	38440.97	31444.59
37109.53	49737.81	48868.89	36187.47	33217.2
30913.58	47871.63	43887.62	41276.88	27555.48
29919.44	32337.43	48538.34	42024.04	42366.05
27849.63	25753.27	48203.84	32666.92	36081.46
31460.46	46141.43	34289.24	41433.82	25572
31327.83	34627.92	32279.82	32267.22	32253.51
42796.18	34824.37	43710.85	38787.34	47103.04
44012.07	35413.93	30688.13	31150.06	45295.76
29797.25	29641.53	37375.49	25913.86	49907.34
33850.62	44508.81	38489.5	28240.36	31480.6
30087.17	26363.43	29283.37	42339.68	38503.06
30956.23	36552.67	26147.66	49622.22	38762.61
49079.04	43550.19	46920.13	49340.49	38654.99
35099.05	35918.52	29200.16	48506.8	45039.21
48037.29	49042.17	31982.67	28208.04	33254.32
37188.43	33963.43	33372.21	29285.63	43288.88
45579.55	40469.23	30058.13	39638.23	44592.33
32787.21	35273.23	33466.42	36570.85	29448.31
27051.51	29812.2	47232.17	47366.51	40266.23
37762.75	36573.71	43604.94	31345.45	48752.31
39138.62	38332.42	31244.21	40837.25	40510.39
42546.44	31056.96	42014.71	49517.17	26239.71
45543.9	36420.06	34083.7	38217.78	43215.41
36073.47	41985.54	41133.69	25677.06	37385.44
39510.67	43828.39	46901.25	46786.17	26088.69
46584.87	39232.72	43304.74	40849.34	40937.84
38587.2	28723.59	27271.55	44097.62	34057.24
30906.33	39252.48	46488.96	40314.72	40428.77
40376.88	39274.18	32080.62	29810.45	37352.06
30891.77	33838.1	38617.19	47444.5	34376.41
32472.4	38462.95	49505.92	42942.97	31950.77
30371.67	32099.71	47203.22	43264.77	28092.9
46996.02	32827.6	26851.27	25478.19	30102.71
45289.03	35079.36	49498.85	33717.65	35883.6
39338.19	27600.78	46281.07	45040.24	45647.12
31822.38	48851.31	35644.7	43948.37	38653.8
30495.43	41014.9	36018.26	32799.88	25003.18
28131.32	32142.48	30592.14	37160.17	49669.07
44216.77	27725.55	28743.63	30621.42	41118.48
27756.69	32905.85	47012.74	34209.28	43268.86
37688.04	26407.52	26925.9	34907.18	27449.07
45213.64	29022.83	44208.57	35021.36	28258.99
43512.37	47296.38	42538.8	42126.43	40314.4
45637.24	41268.77	48388.07	37105.86	37653.15
28288.09	46869.9	29525.7	48935.04	36081.19
40540.8	38870.04	34814.89	36654.55	47745.85
42354.54	49377.13	44617.53	35742.99	30302.33
41395.13	28881.45	38463.85	30214.12	37793.74
28214.22	42951.86	30121.93	28174.39	48637.68
44820.5	47874.88	41738.16	34667.47	42605.96
40889.18	38707.3	46208.97	30646.43	34078.66
46607.78	42825.92	39106.02	45154.29	29606.72
35244.81	25738.94	42280.08	34257.36	43926.93
45891.25	36113.35	29389.26	40291.45	43305.21
25247.67	32069.58	45895.69	38352.42	41502.33
25483.93	34124.12	47447.3	39022.52	44853.66
31266.34	28649.3	39696.24	25936.01	36485.01
49595.76	29363.59	40370.28	41069.73	43231.75
47712.78	43254.59	31912.5	38570.06	28948.32
41129.8	27209.62	33322.55	34383.36	28055.7
42179.75	33783.76	25990.55	40565.21	41947.6
47619.52	34490.35	33497.47	42885.12	32481.57
31091.53	37256.68	41051.29	46225.29	39015.74
34339.43	37262.64	49071.36	37462.78	42313.12
45372.17	43523.24	32634.96	39820.62	37544.74
34281.25	36961.39	46194.76	43681.44	36421.79
25462.41	29094.79	46124.05	39377.85	49942.14
26517.03	42332.36	32944.62	40595.12	40189.31
38256.04	29436.34	38041.54	35805	35967.6
40746.97	30206.57	26392.49	35913.84	42053.71
38224.1	39118.69	35103.83	31351.54	42157.61
36965.62	27179.75	25684.2	31450.38	43698.91
45002.7	41335.41	28780.38	30938.15	42308.8
43797.09	27549.52	34696.56	34783.3	31723.06
27972.74	36253.09	45073.33	41846.38	48368.09
47673.93	35564.68	33538.19	40194.55	31914.15
35336.67	49075.42	32189.3	32866.25	30191.36
34345.29	44869.99	31509.01	44114.04	42452.18
26406.56	41921.11	29518.5	48490.94	48521.53
49767.95	29938.1	43071.54	30554.4	49898.26
34249.82	29850.27	32040.54	37074.65	36075.34
48804.23	43590.42	26648.21	40172.92	49382.35
34320.46	26033.73	28564.79	36452.79	49840.59
45707.94	32718.98	39023.52	29842.61	38413.14
28762.21	40190.23	44796.85	27605.33	41748.33
37093.23	28052.45	27098	38779.18	34247.79
39306.34	30736.49	41126.45	32029.42	37001.87
35786.86	46335.23	32135.41	40632.05	42673.09
39298.06	40591.46	33140.52	32943.96	38349.91
38146.08	47093.55	44115.82	39391.33	33161.34
25403.01	34391.07	34669.58	40211.63	41208.24
40623.6	31937.66	47972.2	26543.2	39001.58
46667.12	39921.38	45012.2	37663.3	38387.07
34935.05	32614.75	30673.03	28588.44	33213.04
