# Supplementary material for: Hybrid Symbiotic Organisms Search Optimization Algorithm for Scheduling of Tasks on Cloud Computing Environment
Source: PLoS One. 2016 Jun 27;11(6):e0158229. doi: 10.1371/journal.pone.0158229 (PMC4922590; doi:10.1371/journal.pone.0158229)
Supplement: S4 Dataset — (ZIP) [file pone.0158229.s004.zip › uniform/unif200.txt]

26719.99	40693.98	44079.33	44242.17	26157.82
25163.4	29171.92	42869.35	39878.19	33447.18
47905.62	32245.99	48920.21	44018.98	33245.12
40937.02	25408.48	46397.67	31491.06	38930.02
49957.35	43984.72	43091.29	35557.26	25935.1
25421.05	47839.87	25991.11	29232.01	34334.86
42652.83	47759.07	47400.04	47900.57	46999.17
41397.03	26964.98	48182.95	49077.67	48606.52
25773.87	33116.5	45429.84	43329.28	35924.95
33782.28	44952.77	37469.46	39289.13	46943.98
25936.39	37778.94	31858.92	34816.78	41284.28
37961.14	32618.33	25403.89	26771.39	37064.74
27628.7	32066.19	46891.31	43186.73	48572.33
29847.13	28067.64	33319.67	44033.25	34366.49
26112	34367.47	28825.13	29291.72	31826.49
44865.56	41344.28	28781.4	25400.69	27092.71
43752.14	49556.67	41846.57	45370.72	28148.41
36219.82	27438.66	32742.35	40807.12	26462.57
45380.97	37804.32	49298.37	47511.96	28063.82
38030.36	45990.09	40883.19	47608.29	42596.13
39760.55	31924.84	46244.52	30153.72	46551.01
28202.2	33370.14	34036.81	27936.57	32618.83
25660.5	33920.64	49519.92	48693.12	45400.07
42595.68	32392.34	25225.24	35116.78	44786.87
35803.69	46011.5	49929.72	41076.17	33143.46
33289.84	42181.37	29885.92	41387.18	31819.3
29124.35	31063.2	38404.98	33095.57	46712.87
37462.69	38609.25	47203.82	26222.46	34412.2
49323.19	27844.78	31826.76	35767.05	46550.51
46144.55	31356.13	30288.95	41373.29	35009.08
46280.35	35805.69	34543.67	31069.01	26689.98
36159.79	33490.25	36644.64	31427.19	44814.01
42180.69	39368.89	42950.62	36413.82	40609.93
27206.05	29050.85	25056.43	41267.93	46631.29
33666.62	25588.45	48828.23	26456.08	29696.65
45429.51	48010.01	45361.84	33551.04	46429.92
26102.57	37830.33	45408.85	36006.4	43522.78
30844.29	30819.29	40823.55	41953.37	43355.15
38717.03	33906.07	38082.76	26083.11	36125.98
30891.48	26615.49	29793.88	26160.54	39840.57
