# Supplementary material for: Hybrid Symbiotic Organisms Search Optimization Algorithm for Scheduling of Tasks on Cloud Computing Environment
Source: PLoS One. 2016 Jun 27;11(6):e0158229. doi: 10.1371/journal.pone.0158229 (PMC4922590; doi:10.1371/journal.pone.0158229)
Supplement: S4 Dataset — (ZIP) [file pone.0158229.s004.zip › uniform/unif100.txt]

41923.76	42610.93	43340.08	49440.44	40037.21
28066.26	41692.3	35323.41	44378.11	36885.7
42272.44	29996.05	37708.38	36767.04	43220.04
36139.35	33294.07	40110.43	30672.26	39753.62
49369.85	39662.78	40370.04	34582.92	40176.45
33573.19	49065.58	25117.73	31930.76	44771.15
36761.14	46718.45	36083.82	26663.96	37329.2
28500.97	48637.65	47758.29	37903.13	31770.25
47685.59	38506.81	42383.24	46991.99	33968.62
41000.08	40149.41	29201.31	25402.12	46072.68
36144.5	42174.19	29494.02	28876.13	32263.03
38577.92	47008.71	35241.07	28560.53	30221.45
35948.17	26978.97	42760.76	42460.92	29653.33
49130.12	28029.34	49310.21	37929.15	34238.88
33244.7	41367.34	43558.18	46830.88	43212.58
31596.48	42018.91	37488.25	28037.88	43720.02
38050.04	38458.51	43936.99	39733.93	34294.19
49243.5	29533.8	44044.47	28589.69	40748.27
39861.5	36862.19	42343.48	47982.9	43567.12
38188.94	31625.14	37359.45	26829.2	27219.58
