# Supplementary material for: Hybrid Symbiotic Organisms Search Optimization Algorithm for Scheduling of Tasks on Cloud Computing Environment
Source: PLoS One. 2016 Jun 27;11(6):e0158229. doi: 10.1371/journal.pone.0158229 (PMC4922590; doi:10.1371/journal.pone.0158229)
Supplement: S5 Dataset — (ZIP) [file pone.0158229.s005.zip]

Archive with 2 entries (1 files):
- nasa ames ipsc-860/
- nasa ames ipsc-860/NASA-iPSC-1993-3.1-cln.swf
